# Supplementary material for: Functional Specialization of S-Adenosylmethionine Synthases Links Phosphatidylcholine to Mitochondrial Function and Stress Survival
Source: bioRxiv. 2025 Feb 22:2025.02.20.639242. Preprint. [Version 2] doi: 10.1101/2025.02.20.639242 (PMC11870525; doi:10.1101/2025.02.20.639242)
Supplement: Supplement 2 — Supplemental Table 2: RNA seq comparing gene expression during aging in wild type and sams-1(lof) animals. Tabs contain Deseq output, comparisons to published mitoUPR and GO: Mitochondrion gene list and comparisons of WormCat enrichment for categories 1, 2 and 3. List of Tabs: Tab 1: N2_sams1_D1_all, Tab 2: N2_sams1_D7_all, Tab 3: D1_D7_comp, Tab 4: GO-0005739. Tab 5: WormCat1, Tab 6: WormCat2. Tab 7: WormCat3. Abbreviations: NC: No change, NF: Not found, NS: Not significant. NV: No value. [file media-2.xlsx]

## Sheet: Legend
Supplemental Table 2: RNA seq comparing Wild type and sams-1(lof) animals as they age.
Tabs contain Deseq output, comparisons to published mitoUPR and GO: Mitochondrion gene list and comparisons of WormCat enrichment for categories 1, 2 and 3.
List of Tabs	Name	Description
1	N2_sams1_D1_all	Deseq2 output for all genes between wild type(N2) and sams-1(lof) (sams-1(ok3033)) at D1 of adulthood
2	N2_sams1_D7_all	Deseq2 output for all genes between wild type(N2) and sams-1(lof) (sams-1(ok3033)) at D7 of adulthood
3	D1_D7_comp	Genes that go up or down at D1 or D7, with Wormbase and WormCat descriptions. Includes comparisons to mitoUPR upregulated genes from Pellegrino et al (ref) and Soo et al (ref).
4	GO-0005739	All genes in GO-0005739: Mitochondrion with WormCat descriptions.
5	WormCat1	Comparison of enrichment scores from WormCat Category 1 enrichment for D1 and D7 up and down regulated genes. Color code is below.
6	WormCat2	Comparison of enrichment scores from WormCat Category 2 enrichment for D1 and D7 up and down regulated genes. Color code is below.
7	WormCat3	Comparison of enrichment scores from WormCat Category 3 enrichment for D1 and D7 up and down regulated genes. Color code is below.
Abbreviations:	NC: No change
	NF: Not found
	NS: Not significant
	NV: No value
Color Code <=
0.05
0.0001
1e-06
1e-08
1e-10

## Sheet: 1. N2_sams1_D1_all
WormBase	N2_D1_R1	N2_D1_R2	sams1_D1_R1	sams1_D1_R2	baseMean	log2FoldChange	lfcSE	stat	pvalue	padj	foldChange	log10padj	average EV	average SAMS	WormCat Cat1	WormCat Cat2	WormCat Cat3	WormBase Description	Gene name
WBGene00001168	182509	192417	135657	133256	160960	-0.479464	0.329404	2.10896	0.146439	0.29813	0.717244	0.525594	187463	134457	Ribosome	Ribosome: EIF	Ribosome: EIF	eef-1A.1 is an ortholog of human EEF1A1 and EEF1A2\; exhibits GTPase activity\; is expressed in several tissues, including the ABalaaaa, the ABalaaap, the ABalaapa, the ABalaapp, and the alimentary system\; human orthologs of this gene are implicated in autosomal dominant non-syndromic intellectual disability 38.	eef-1A.1
WBGene00001167	104356	109987	88951.7	100680	100994	-0.176713	0.335396	0.277433	0.598389	0.756343	0.884716	0.121281	107171	94815.9	Ribosome	Ribosome: EIF	Ribosome: EIF	eef-2 is an ortholog of human EEF2\; is predicted to have GTP binding activity, GTPase activity, and translation elongation factor activity\; is involved in defense response to Gram-negative bacterium and negative regulation of gene expression\; is expressed widely\; human orthologs of this gene are implicated in spinocerebellar ataxia type 26.	eef-2
WBGene00010964	60821.8	76330.9	92332.6	76041.3	76381.7	0.295888	0.360013	0.674303	0.411555	0.600852	1.22764	0.221232	68576.4	84187	Metabolism	Metabolism: mitochondria	Metabolism: mitochondria: complex IV	ctc-1 is an ortholog of human MT-CO1 (mitochondrially encoded cytochrome c oxidase I)\; is predicted to have cytochrome-c oxidase activity, heme binding activity, and metal ion binding activity\; localizes to the mitochondrion\; human orthologs of this gene are implicated in MELAS syndrome.	ctc-1
WBGene00006439	91693.8	99114.9	75227.2	89164.2	88800	-0.21499	0.341755	0.395375	0.529487	0.703865	0.861552	0.152511	95404.4	82195.7	Transmembrane transport	Transmembrane transport: mitochondrial	Transmembrane transport: mitochondrial: solute carrier	ant-1.1 is an ortholog of human SLC25A4 (solute carrier family 25 member 4), SLC25A5 (solute carrier family 25 member 5), and SLC25A6 (solute carrier family 25 member 6)\; is predicted to have transmembrane transporter activity\; is involved in determination of adult lifespan, mitochondrion organization, and positive regulation of apoptotic process\; localizes to the mitochondrion\; is expressed …	ant-1.1
WBGene00006926	152252	354390	89417.6	69169.2	166307	-1.67569	0.495739	10.836	0.000995465	0.00926296	0.313016	2.03325	253321	79293.4	Metabolism	Metabolism: lipid	Metabolism: lipid: binding	vit-2 is an ortholog of human CTD-3088G3.8\; is predicted to have lipid transporter activity and nutrient reservoir activity\; localizes to the cytoplasmic vesicle, vesicle lumen, and yolk granule\; is expressed in the embryonic cell, the gonad, the intestine, the oocyte, and the pseudocoelom.	vit-2
WBGene00001386	76940.1	87409.7	84803	61877.1	77757.5	-0.164096	0.367959	0.198778	0.655709	0.798653	0.892488	0.0976418	82174.9	73340.1	Metabolism	Metabolism: lipid	Metabolism: lipid: binding	far-2 is predicted to have fatty acid binding activity and retinol binding activity\; is expressed in the body wall musculature, the male, and the vulval muscle.	far-2
WBGene00000829	48883.5	59637	78353.7	65875.8	63187.5	0.410401	0.353779	1.3412	0.246823	0.427981	1.32906	0.368575	54260.3	72114.8	Metabolism	Metabolism: mitochondria	Metabolism: mitochondria: complex III	ctb-1 is an ortholog of human MT-CYB (mitochondrially encoded cytochrome b)\; is predicted to have electron transfer activity and metal ion binding activity\; human orthologs of this gene are implicated in Leber hereditary optic neuropathy and MELAS syndrome.	ctb-1
WBGene00004414	85655.2	77997.6	73041.9	70463.7	76789.6	-0.189532	0.332373	0.324941	0.568653	0.733335	0.87689	0.134698	81826.4	71752.8	Ribosome	Ribosome: subunit	Ribosome: subunit	rpl-3 is an ortholog of human RPL3 (ribosomal protein L3) and RPL3L (ribosomal protein L3 like)\; is predicted to be a structural constituent of ribosome.	rpl-3
WBGene00006930	141628	305603	74112.6	53579.3	143731	-1.80835	0.484142	13.1239	0.000291548	0.00441221	0.285517	2.35534	223616	63846	Metabolism	Metabolism: lipid	Metabolism: lipid: binding	vit-6 is an ortholog of human CTD-3088G3.8\; is predicted to have lipid transporter activity and nutrient reservoir activity\; is involved in negative regulation of protein oxidation, negative regulation of reactive oxygen species biosynthetic process, and positive regulation of cholesterol import\; is expressed in the intestine.	vit-6
WBGene00004418	73549.5	70950.4	61114	57384.9	65749.7	-0.286195	0.330487	0.748701	0.386888	0.578357	0.820062	0.237804	72250	59249.5	Ribosome	Ribosome: subunit	Ribosome: subunit	rpl-7 is an ortholog of human RPL7 (ribosomal protein L7)\; is predicted to have RNA binding activity.	rpl-7
WBGene00000066	52545	40198	68093	49368.1	52551	0.340866	0.384682	0.783345	0.37612	0.568006	1.26652	0.245647	46371.5	58730.5	Cytoskeleton	Cytoskeleton: actin function	Cytoskeleton: actin function: actin	act-4 is an ortholog of human ACTB, ACTRT1 (actin related protein T1), and ACTL10 (actin like 10) and members of the human ACT (Actins) gene family including ACTC1, ACTA2, and ACTA1\; is predicted to be a structural constituent of cytoskeleton\; localizes to the striated muscle thin filament\; is expressed in several tissues, including the body wall muscle quadrant, the muscular system, the phary…	act-4
WBGene00000065	50713.8	42257.7	67751	49212.3	52483.7	0.331191	0.373842	0.783118	0.376189	0.568058	1.25805	0.245607	46485.7	58481.7	Cytoskeleton	Cytoskeleton: actin function	Cytoskeleton: actin function: actin	act-3 is an ortholog of human ACTL10 (actin like 10), ACTRT1 (actin related protein T1), and ACTL8 (actin like 8) and members of the human ACT (Actins) gene family including ACTC1, ACTA2, and ACTA1\; is predicted to have ATP binding activity\; is involved in cortical actin cytoskeleton organization, embryo development, and mitotic cytokinesis\; localizes to the striated muscle thin filament\; is …	act-3
WBGene00004477	71413.8	65419.7	58883.9	53545.4	62315.7	-0.283405	0.335015	0.714483	0.39796	0.588098	0.821649	0.23055	68416.8	56214.7	Ribosome	Ribosome: subunit	Ribosome: subunit	rps-8 is an ortholog of human RPS8 (ribosomal protein S8)\; is predicted to be a structural constituent of ribosome.	rps-8
WBGene00004408	71874.4	66994	61019.7	50659.2	62636.8	-0.314363	0.343485	0.835976	0.36055	0.553576	0.804206	0.256822	69434.2	55839.5	Ribosome	Ribosome: subunit	Ribosome: subunit	rla-0 is an ortholog of human RPLP0 (ribosomal protein lateral stalk subunit P0)\; is expressed in the alimentary system, the digestive tract, the muscular system, the nervous system, and the tail\; is predicted to encode a protein with the following domains: Ribosomal protein L10P and 60S acidic ribosomal protein P0.	rla-0
WBGene00006789	48849	39726.4	64338.7	47164.3	50019.6	0.332098	0.374909	0.782929	0.376247	0.568093	1.25884	0.245581	44287.7	55751.5	Muscle function	Muscle function	Muscle function	unc-54 is an ortholog of human MYH3 (myosin heavy chain 3), MYH15 (myosin heavy chain 15), and MYH7B (myosin heavy chain 7B)\; exhibits actin filament binding activity and microfilament motor activity\; is involved in several processes, including inositol lipid-mediated signaling, locomotion, and muscle contraction\; localizes to the A band and striated muscle myosin thick filament\; is expressed…	unc-54
WBGene00010962	37542.8	41649.7	54833.3	46809.6	45208.9	0.360075	0.342282	1.10381	0.293432	0.481328	1.28349	0.317559	39596.3	50821.5	Metabolism	Metabolism: mitochondria	Metabolism: mitochondria: complex IV	ctc-3 is an ortholog of human MT-CO3 (mitochondrially encoded cytochrome c oxidase III)\; is predicted to have cytochrome-c oxidase activity\; human orthologs of this gene are implicated in Leber hereditary optic neuropathy and MELAS syndrome.	ctc-3
WBGene00004421	65442.1	59208.2	54130.3	46263.5	56261	-0.312219	0.341809	0.832738	0.361482	0.554268	0.805402	0.25628	62325.2	50196.9	Ribosome	Ribosome: subunit	Ribosome: subunit	rpl-10 is an ortholog of human RPL10 (ribosomal protein L10) and RPL10L (ribosomal protein L10 like)\; is predicted to be a structural constituent of ribosome\; is expressed in several tissues, including the alimentary system, the epithelial system, the excretory cell, the head, and the muscular system.	rpl-10
WBGene00003902	54359.1	48650.7	51704.9	47586.8	50575.4	-0.0530387	0.336042	0.0249109	0.874589	0.934213	0.963904	0.0295543	51504.9	49645.8	mRNA functions	mRNA functions: processing	mRNA functions: processing: polyadenylation	pab-1 is an ortholog of human PABPC4 (poly(A) binding protein cytoplasmic 4)\; exhibits mRNA binding activity and protein C-terminus binding activity\; is involved in several processes, including establishment of mitotic spindle localization, gamete generation, and regulation of cell cycle process\; localizes to the P granule, P-body, and polysome\; is expressed in the intestine.	pab-1
WBGene00004470	58170.8	52240.8	49369	45709	51372.4	-0.215709	0.33539	0.413273	0.520313	0.696594	0.861123	0.157021	55205.8	47539	Ribosome	Ribosome: subunit	Ribosome: subunit	rps-1 is an ortholog of human RPS3A (ribosomal protein S3A)\; is predicted to be a structural constituent of ribosome.	rps-1
WBGene00000229	54589.4	54231.1	48349.7	42792.3	49990.6	-0.255763	0.334429	0.584122	0.444701	0.632396	0.837544	0.199011	54410.3	45571	Metabolism	Metabolism: mitochondria	Metabolism: mitochondria: complex V	atp-2 is an ortholog of human ATP5F1B (ATP synthase F1 subunit beta)\; exhibits protein domain specific binding activity\; is involved in several processes, including dauer larval development, defecation, and defense response to Gram-negative bacterium\; localizes to the mitochondrion and non-motile cilium\; is expressed in several tissues, including the alimentary system, the excretory cell, the…	atp-2
WBGene00010419	49397.9	49866.7	45329.9	40910.2	46376.2	-0.20292	0.33278	0.371518	0.542178	0.714183	0.868791	0.146191	49632.3	43120.1	Metabolism	Metabolism: mitochondria	Metabolism: mitochondria: complex V	atp-1 is an ortholog of human ATP5F1A (ATP synthase F1 subunit alpha)\; is predicted to have ATP binding activity and proton-transporting ATP synthase activity, rotational mechanism\; localizes to the mitochondrion\; is expressed in the alimentary system, the digestive tract, the hypodermis, the muscular system, and the tail\; human orthologs of this gene are implicated in combined oxidative phos…	atp-1
WBGene00004413	55727.7	52035	44776.4	41403.8	48485.7	-0.322431	0.33284	0.936491	0.333182	0.524749	0.799721	0.280049	53881.4	43090.1	Ribosome	Ribosome: subunit	Ribosome: subunit	rpl-2 is an ortholog of human RPL8 (ribosomal protein L8)\; is predicted to have rRNA binding activity.	rpl-2
WBGene00004476	54676.6	51365.8	43815.2	39769	47406.7	-0.343341	0.333828	1.05533	0.304284	0.493356	0.788214	0.30684	53021.2	41792.1	Ribosome	Ribosome: subunit	Ribosome: subunit	rps-7 is an ortholog of human RPS7 (ribosomal protein S7)\; is predicted to be a structural constituent of ribosome\; human orthologs of this gene are implicated in Diamond-Blackfan anemia.	rps-7
WBGene00004417	51744.6	47308.8	41696.6	38559.1	44827.3	-0.303604	0.334163	0.82395	0.364028	0.556528	0.810226	0.254513	49526.7	40127.9	Ribosome	Ribosome: subunit	Ribosome: subunit	rpl-6 is an ortholog of human RpL6\; is predicted to be a structural constituent of ribosome\; is involved in determination of adult lifespan.	rpl-6
WBGene00004415	47784.7	40910	42421.5	36915	42007.8	-0.160868	0.34505	0.217249	0.641144	0.788513	0.894486	0.103191	44347.4	39668.2	Ribosome	Ribosome: subunit	Ribosome: subunit	rpl-4 is an ortholog of human RPL4 (ribosomal protein L4)\; is predicted to be a structural constituent of ribosome\; is involved in determination of adult lifespan.	rpl-4
WBGene00008920	45913.9	53848.5	39207.4	37692.2	44165.5	-0.375519	0.339064	1.22315	0.268743	0.454326	0.770828	0.342632	49881.2	38449.8	Ribosome	Ribosome: EIF	Ribosome: EIF	eef-1G is an ortholog of human EEF1G\; is predicted to have translation elongation factor activity.	eef-1G
WBGene00004416	42266.5	38277	40714.4	35627.2	39221.3	-0.0773022	0.339387	0.0518741	0.819834	0.901191	0.947828	0.0451833	40271.8	38170.8	Ribosome	Ribosome: subunit	Ribosome: subunit	rpl-5 is an ortholog of human RPL5 (ribosomal protein L5)\; is predicted to have 5S rRNA binding activity\; is expressed in the alimentary system, the digestive tract, and the hyp7 syncytium\; human orthologs of this gene are implicated in Diamond-Blackfan anemia.	rpl-5
WBGene00014309	26493.2	25398.6	41193.6	33979.7	31766.3	0.534711	0.343585	2.40824	0.120698	0.259917	1.44865	0.585166	25945.9	37586.6	Pseudogene	Pseudogene	Pseudogene	F07H5.5 is enriched in the intestine based on microarray studies\; is affected by several genes including daf-2, clk-1, and eat-2 based on RNA-seq and microarray studies\; is affected by six chemicals including Rotenone, stavudine, and Zidovudine based on RNA-seq and microarray studies.	0
WBGene00006754	30157.8	23980.3	43690.4	30818.4	32161.7	0.460756	0.384696	1.42846	0.232015	0.409843	1.37626	0.387382	27069.1	37254.4	Muscle function	Muscle function	Muscle function	unc-15 is an ortholog of human CGN and CGNL1\; exhibits SH3 domain binding activity, cytoskeletal protein binding activity, and protein kinase binding activity\; is involved in several processes, including locomotion, positive regulation of ovulation, and positive regulation of sarcomere organization\; localizes to the A band and myosin filament\; is expressed in several tissues, including the al…	unc-15
WBGene00000802	24609.2	17842.8	41829	32479.4	29190.1	0.807682	0.382924	4.3921	0.0361059	0.108463	1.7504	0.964718	21226	37154.2	Chaperone	Chaperone: unassigned	Chaperone: unassigned	crt-1 is an ortholog of human CALR\; exhibits calcium ion binding activity\; is involved in several processes, including defecation, endoplasmic reticulum unfolded protein response, and hemidesmosome assembly\; localizes to the cytoplasm\; is expressed in several tissues, including the alimentary system, the coelomocyte, the excretory system, the nervous system, and the reproductive system\; huma…	crt-1
WBGene00000214	57780.2	38420.3	38250	36019.2	42617.4	-0.373286	0.3833	0.945807	0.330789	0.522305	0.772022	0.282076	48100.2	37134.6	Proteolysis general	Proteolysis general: aspartate	Proteolysis general: aspartate: cathepsin	asp-1 is an ortholog of human PGA4, NAPSA, and PGA5\; is predicted to have aspartic-type endopeptidase activity\; localizes to the cytoplasm and external side of apical plasma membrane\; is expressed in the intestine.	asp-1
WBGene00004473	49967	41752.6	38819.6	34999	41384.6	-0.31325	0.34489	0.823328	0.364209	0.556528	0.804827	0.254513	45859.8	36909.3	Ribosome	Ribosome: subunit	Ribosome: subunit	rps-4 is an ortholog of human RPS4X (ribosomal protein S4 X-linked) and RPS4Y1 (ribosomal protein S4 Y-linked 1)\; is predicted to have rRNA binding activity\; is expressed in several tissues, including the alimentary system, the epithelial system, the muscular system, the nervous system, and the reproductive system\; human orthologs of this gene are implicated in Y-linked spermatogenic failure 2…	rps-4
WBGene00004469	46558.1	37583.5	40307.6	33352.3	39450.4	-0.191945	0.357897	0.287424	0.591876	0.750952	0.875425	0.124388	42070.8	36830	Ribosome	Ribosome: subunit	Ribosome: subunit	rps-0 is an ortholog of human RPSA\; is predicted to be a structural constituent of ribosome\; is expressed in several tissues, including the alimentary system, the hypodermis, the muscular system, the nervous system, and the tail.	rps-0
WBGene00004489	48644.1	40992.1	38608.1	31388.1	39908.1	-0.356808	0.354806	1.00876	0.3152	0.505115	0.78089	0.29661	44818.1	34998.1	Ribosome	Ribosome: subunit	Ribosome: subunit	rps-20 is an ortholog of human RPS20 (ribosomal protein S20)\; is predicted to be a structural constituent of ribosome.	rps-20
WBGene00001394	12847.4	23318	33421.1	36283.4	26467.5	0.946662	0.427231	4.82425	0.028062	0.0895637	1.92741	1.04787	18082.7	34852.2	Metabolism	Metabolism: lipid	Metabolism: lipid: fatty acid	fat-2 exhibits delta12-fatty acid dehydrogenase activity and stearoyl-CoA 9-desaturase activity\; is involved in several processes, including carboxylic acid metabolic process, collagen and cuticulin-based cuticle development, and innate immune response\; is expressed in several tissues, including the alimentary system, the excretory cell, the muscular system, and the nervous system.	fat-2
WBGene00002280	21357.5	15301.1	41226	27882.2	26441.7	0.91469	0.406802	4.97336	0.0257406	0.0842189	1.88516	1.07459	18329.3	34554.1	Extracellular material	Extracellular material: collagen	Extracellular material: collagen	let-2 is an ortholog of human COL4A1 (collagen type IV alpha 1 chain), COL4A3 (collagen type IV alpha 3 chain), and COL4A5 (collagen type IV alpha 5 chain)\; exhibits extracellular matrix structural constituent conferring tensile strength\; is involved in several processes, including embryo development, gonad morphogenesis, and protein localization\; localizes to the collagen type IV trimer\; is …	let-2
WBGene00000698	51281.9	32047	42286.2	25339.8	37738.7	-0.301248	0.450432	0.446487	0.504008	0.683281	0.81155	0.1654	41664.4	33813	Extracellular material	Extracellular material: collagen	Extracellular material: collagen	col-124 is an ortholog of human SFTPD (surfactant protein D)\; is predicted to be a structural constituent of cuticle.	col-124
WBGene00019017	22524.2	10209.6	43415.1	23724.4	24968.3	1.03636	0.525471	3.80898	0.0509786	0.139268	2.05105	0.856149	16366.9	33569.8	Development	Development: general	Development: general	F57F4.4 localizes to the membrane raft.	bcf-1
WBGene00012664	16862	10965.5	38325.2	28348.7	23625.4	1.26059	0.40956	9.18721	0.00243712	0.0164743	2.39594	1.78319	13913.7	33337	Stress response	Stress response: unassigned	Stress response: unassigned	Y39B6A.1 is enriched in the OLL, the PVD, the intestine, and the muscle cell based on SAGE, microarray, tiling array, and RNA-seq studies\; is affected by several genes including daf-16, daf-2, and skn-1 based on microarray, RNA-seq, and proteomic studies\; is affected by nineteen chemicals including Ethanol, 1-methylnicotinamide, and methylmercuric chloride based on RNA-seq and microarray studie…	0
WBGene00000915	44618.3	51744.9	32941	33001.8	40576.5	-0.547264	0.33719	2.61855	0.105621	0.236483	0.684317	0.626199	48181.6	32971.4	Stress response	Stress response: heat	Stress response: heat	hsp-90 is an ortholog of human HSP90AA1 (heat shock protein 90 alpha family class A member 1)\; exhibits several functions, including ATPase activity, glucocorticoid receptor binding activity, and identical protein binding activity\; is involved in several processes, including chaperone-mediated protein folding, chemotaxis to cAMP, and dauer larval development\; localizes to the perinuclear regio…	hsp-90
WBGene00004472	43542.9	37180.1	32966.7	32956.1	36661.4	-0.292204	0.338417	0.744273	0.388296	0.579564	0.816653	0.236899	40361.5	32961.4	Ribosome	Ribosome: subunit	Ribosome: subunit	rps-3 is an ortholog of human RPS3 (ribosomal protein S3)\; is predicted to have RNA binding activity.	rps-3
WBGene00000219	49464.8	66754.7	27573.8	37516.1	45327.4	-0.836337	0.387199	4.60164	0.0319414	0.0988864	0.560064	1.00486	58109.8	32545	Proteolysis general	Proteolysis general: aspartate	Proteolysis general: aspartate: unassigned	asp-6 is an ortholog of human PGA4, NAPSA, and PGA5\; is predicted to have aspartic-type endopeptidase activity\; localizes to the extracellular space\; is expressed in the hypodermal cell, the intestine, the muscle cell, the pharynx, and the pseudocoelom.	asp-6
WBGene00016943	17457.5	20496.6	37902.3	26546.2	25600.7	0.76389	0.378992	4.01605	0.0450691	0.127498	1.69806	0.894498	18977.1	32224.2	Metabolism	Metabolism: lipid	Metabolism: lipid: beta oxidation	acdh-1 is an ortholog of human ACADSB (acyl-CoA dehydrogenase short\/branched chain)\; is predicted to have flavin adenine dinucleotide binding activity and oxidoreductase activity, acting on the CH-CH group of donors\; is involved in defense response to Gram-negative bacterium and innate immune response\; is expressed in the E lineage cell.	acdh-1
WBGene00004427	37812.6	29809.3	36772.4	27550.3	32986.2	-0.07217	0.375341	0.0369683	0.84753	0.917677	0.951206	0.0373102	33810.9	32161.4	Ribosome	Ribosome: subunit	Ribosome: subunit	rpl-15 is an ortholog of human RPL15 (ribosomal protein L15)\; is predicted to be a structural constituent of ribosome\; human orthologs of this gene are implicated in Diamond-Blackfan anemia.	rpl-15
WBGene00004436	41936.8	38550.9	32711.4	31549.8	36187.2	-0.324823	0.332041	0.954989	0.328453	0.519902	0.798397	0.284078	40243.9	32130.6	Ribosome	Ribosome: subunit	Ribosome: subunit	rpl-24.1 is an ortholog of human RPL24 (ribosomal protein L24)\; is expressed in several tissues, including the alimentary system, the epithelial system, the muscular system, the nervous system, and the reproductive system\; is predicted to encode a protein with the following domains: Ribosomal protein L24e-related and Ribosomal protein L24e\/L24 superfamily.	rpl-24.1
WBGene00002978	28648.1	21576.2	36730.5	26969.5	28481.1	0.342898	0.385173	0.790673	0.373897	0.566508	1.2683	0.246794	25112.1	31850	Cytoskeleton	Cytoskeleton: unassigned	Cytoskeleton: unassigned	lev-11 is an ortholog of human TPM4 (tropomyosin 4), TPM3 (tropomyosin 3), and TPM1 (tropomyosin 1)\; exhibits actin filament binding activity\; is involved in several processes, including actin filament organization, embryo development, and regulation of organelle organization\; localizes to the striated muscle thin filament\; is expressed in several tissues, including the alimentary system, the…	lev-11
WBGene00004487	44632.5	43619.3	33420.1	30278.2	37987.5	-0.470372	0.332769	1.98924	0.158421	0.315399	0.721778	0.501139	44125.9	31849.2	Ribosome	Ribosome: subunit	Ribosome: subunit	rps-18 is an ortholog of human RPS18 (ribosomal protein S18)\; is predicted to have RNA binding activity.	rps-18
WBGene00019322	34496	27112.7	35743.6	27123.6	31119	0.0291641	0.373754	0.00608817	0.937807	0.969201	1.02042	0.0135861	30804.4	31433.6	Metabolism	Metabolism: 1CC	Metabolism: 1CC: methionine	ahcy-1 is an ortholog of human AHCY\; is predicted to have adenosylhomocysteinase activity\; is expressed in the head, the intestine, and the pharynx.	ahcy-1
WBGene00015913	10000.5	27506.8	35382.5	26790.1	24920	0.729124	0.536886	1.82503	0.176716	0.339862	1.65763	0.468697	18753.7	31086.3	Unassigned	Unassigned	Unassigned: regulated by multiple stresses	C17F4.7 is enriched in the alimentary system, the digestive tract, and the nervous system based on tiling array, RNA-seq, and microarray studies\; is affected by several genes including daf-16, daf-2, and age-1 based on microarray, proteomic, and RNA-seq studies\; is affected by twelve chemicals including cholesterol, lathosterol, and Heme based on microarray and RNA-seq studies.	0
WBGene00010556	41022.7	33825.8	32654.2	28181.1	33921	-0.299072	0.35051	0.726739	0.393942	0.584906	0.812775	0.232914	37424.3	30417.7	Signaling	Signaling: small GTPase	Signaling: small GTPase: Rho/Rac	rack-1 is an ortholog of human RACK1 (receptor for activated C kinase 1)\; is involved in several processes, including chromosome separation, cytoskeleton-dependent cytokinesis, and defense response to fungus\; localizes to several cellular components, including the cell body, cytoplasm, and intracellular organelle\; is expressed in the gon_herm_dtc_A, the gon_herm_dtc_P, and the nervous system.	rack-1
WBGene00002005	41218.5	38437.7	32096.9	28281	35008.5	-0.399769	0.336886	1.40369	0.236107	0.414704	0.75798	0.382262	39828.1	30189	Stress response	Stress response: heat	Stress response: heat	hsp-1 is an ortholog of human HSPA8 (heat shock protein family A (Hsp70) member 8)\; exhibits ATPase activity\; is involved in determination of adult lifespan, response to heat, and retrograde transport, endosome to Golgi\; localizes to the cytosol and nucleus\; is expressed in the alimentary system, the digestive tract, the excretory cell, the germ line, and the muscular system.	hsp-1
WBGene00000063	34293.1	24321.3	34911.9	24604.9	29532.8	0.0220301	0.401239	0.00301422	0.956217	0.977074	1.01539	0.0100727	29307.2	29758.4	Cytoskeleton	Cytoskeleton: actin function	Cytoskeleton: actin function: actin	act-1 is an ortholog of human ACTB, ACTRT1 (actin related protein T1), and ACTL10 (actin like 10) and members of the human ACT (Actins) gene family including ACTG2, ACTC1, and ACTA1\; is predicted to be a structural constituent of cytoskeleton\; is involved in several processes, including cortical actin cytoskeleton organization, embryo development, and mitotic cytokinesis\; is expressed in the P…	act-1
WBGene00022336	37492	33843.2	30525.1	28930.4	32697.7	-0.262808	0.334081	0.617986	0.431797	0.620011	0.833464	0.207601	35667.6	29727.7	Metabolism	Metabolism: mitochondria	Metabolism: mitochondria: complex V	Y82E9BR.3 is an ortholog of human ATP5MC1 (ATP synthase membrane subunit c locus 1), ATP5MC2 (ATP synthase membrane subunit c locus 2), and ATP5MC3 (ATP synthase membrane subunit c locus 3)\; is predicted to have lipid binding activity and proton transmembrane transporter activity.	0
WBGene00003963	12127	7522.24	36827.7	22242.8	19679.9	1.58793	0.450648	11.837	0.000580656	0.00662462	3.00618	2.17884	9824.64	29535.2	Protein modification	Protein modification: unassigned	Protein modification: unassigned	pdi-2 is an ortholog of human P4HB (prolyl 4-hydroxylase subunit beta)\; exhibits protein disulfide isomerase activity and protein-glutamine gamma-glutamyltransferase activity\; contributes to peptidyl-proline 4-dioxygenase activity\; is involved in oxidation-reduction process, peptidyl-proline hydroxylation to 4-hydroxy-L-proline, and protein deglutathionylation\; localizes to the procollagen-pr…	pdi-2
WBGene00004429	35296.5	31890.9	29447.7	27212.5	30961.9	-0.24586	0.335324	0.536941	0.463703	0.649917	0.843313	0.187142	33593.7	28330.1	Ribosome	Ribosome: subunit	Ribosome: subunit	rpl-17 is an ortholog of human RPL17 (ribosomal protein L17)\; is predicted to be a structural constituent of ribosome\; is expressed in several tissues, including the alimentary system, the muscular system, the nervous system, and the reproductive system.	rpl-17
WBGene00018519	32419.2	32890.7	29740.1	26301.6	30337.9	-0.220805	0.334876	0.43434	0.509867	0.687238	0.858086	0.162893	32655	28020.8	Metabolism	Metabolism: creatine kinase	Metabolism: creatine kinase	F46H5.3 is an ortholog of human CKMT1B, CKB, and CKM\; is predicted to have ATP binding activity and arginine kinase activity.	0
WBGene00000754	54470.7	41631.3	33367.7	22264.8	37933.6	-0.788646	0.3999	3.84179	0.0499902	0.137117	0.578887	0.86291	48051	27816.3	Extracellular material	Extracellular material: collagen	Extracellular material: collagen	col-181 is an ortholog of human MARCO (macrophage receptor with collagenous structure)\; is predicted to be a structural constituent of cuticle.	col-181
WBGene00021350	44927.7	39286	28923.7	26689.3	34956.7	-0.598637	0.338216	3.11067	0.0777809	0.189289	0.660377	0.722875	42106.9	27806.5	Metabolism	Metabolism: mitochondria	Metabolism: mitochondria: ribosome	Y37E3.8 is an ortholog of human RPL27A\; is predicted to encode a protein with the following domains: Ribosomal protein L18e\/L15P and Ribosomal L18e\/L15P superfamily.	0
WBGene00010960	24016.6	28766.7	26645	25769	26299.3	-0.0101227	0.341899	0.000876738	0.976378	0.988551	0.993008	0.00500104	26391.7	26207	Metabolism	Metabolism: mitochondria	Metabolism: mitochondria: complex V	atp-6 is predicted to have proton transmembrane transporter activity.	atp-6
WBGene00004419	29989.4	24783.6	28731.3	23549.1	26763.4	-0.0672035	0.35629	0.0355753	0.850395	0.919264	0.954486	0.0365598	27386.5	26140.2	Ribosome	Ribosome: subunit	Ribosome: subunit	rpl-7A is an ortholog of human RPL7A (ribosomal protein L7a)\; exhibits calmodulin binding activity\; is expressed in several tissues, including the alimentary system, the epithelial system, the muscular system, the nervous system, and the reproductive system.	rpl-7A
WBGene00000668	25417.8	9146.21	36988.7	15250.4	21700.8	0.595842	0.613544	0.9365	0.333179	0.524749	1.51135	0.280049	17282	26119.6	Extracellular material	Extracellular material: collagen	Extracellular material: collagen	col-93 is an ortholog of human SFTPD (surfactant protein D)\; is predicted to be a structural constituent of cuticle.	col-93
WBGene00000703	35457.8	11827.8	34933.9	17130.8	24837.6	0.138888	0.601989	0.053207	0.817574	0.899973	1.10106	0.0457704	23642.8	26032.3	Extracellular material	Extracellular material: collagen	Extracellular material: collagen	col-129 is an ortholog of human SFTPD (surfactant protein D)\; is predicted to be a structural constituent of cuticle\; is expressed in the hypodermis and the intestine.	col-129
WBGene00004475	32487.2	25495.6	27326.2	24543.1	27463	-0.160755	0.35442	0.205625	0.650219	0.794846	0.894557	0.099717	28991.4	25934.6	Ribosome	Ribosome: subunit	Ribosome: subunit	rps-6 is an ortholog of human RPS6 (ribosomal protein S6)\; is predicted to be a structural constituent of ribosome\; is involved in determination of adult lifespan.	rps-6
WBGene00004430	35550.2	29180.5	26214.4	25485.4	29107.6	-0.324294	0.343973	0.886995	0.346293	0.539075	0.798689	0.268351	32365.3	25849.9	Ribosome	Ribosome: subunit	Ribosome: subunit	rpl-18 is an ortholog of human RpL18\; is predicted to be a structural constituent of ribosome.	rpl-18
WBGene00008505	29290.3	32776.3	23474.7	28030.4	28392.9	-0.269095	0.345532	0.605635	0.436436	0.624922	0.82984	0.204174	31033.3	25752.5	Transmembrane transport	Transmembrane transport: mitochondrial	Transmembrane transport: mitochondrial: solute carrier	F01G4.6 is an ortholog of human SLC25A3 (solute carrier family 25 member 3)\; is expressed in the body wall musculature, the intestine, and the pharynx\; is predicted to encode a protein with the following domains: Mitochondrial substrate\/solute carrier and Mitochondrial carrier domain superfamily.	0
WBGene00004433	36458.2	29293.8	27621.5	23579.6	29238.3	-0.360867	0.355245	1.02923	0.310338	0.499814	0.778696	0.301192	32876	25600.6	Ribosome	Ribosome: subunit	Ribosome: subunit	rpl-21 is an ortholog of human RPL21 (ribosomal protein L21)\; is predicted to be a structural constituent of ribosome\; human orthologs of this gene are implicated in hypotrichosis 12.	rpl-21
WBGene00004428	35669.9	30339.8	26470.7	24486.4	29241.7	-0.373401	0.341297	1.19366	0.274592	0.460986	0.771961	0.336312	33004.8	25478.5	Ribosome	Ribosome: subunit	Ribosome: subunit	rpl-16 is an ortholog of human RPL13A (ribosomal protein L13a)\; is predicted to be a structural constituent of ribosome.	rpl-16
WBGene00004478	34210.9	30324.8	28043.5	22558.6	28784.4	-0.350909	0.351625	0.993492	0.31889	0.509436	0.78409	0.29291	32267.9	25301	Ribosome	Ribosome: subunit	Ribosome: subunit	rps-9 is an ortholog of human RPS9 (ribosomal protein S9)\; is predicted to have rRNA binding activity.	rps-9
WBGene00004424	38337.2	35708.7	24530.2	25971.4	31136.9	-0.55209	0.332115	2.74675	0.0974526	0.22291	0.682031	0.651871	37022.9	25250.8	Ribosome	Ribosome: subunit	Ribosome: subunit	rpl-12 is an ortholog of human RPL12 (ribosomal protein L12)\; is predicted to have RNA binding activity\; is involved in regulation of alternative mRNA splicing, via spliceosome\; is expressed in several tissues, including the alimentary system, the epithelial system, the excretory system, the muscular system, and the nervous system.	rpl-12
WBGene00004425	33602.2	28307.8	26904.1	23580.5	28098.7	-0.294337	0.346482	0.720411	0.396009	0.586647	0.815447	0.231623	30955	25242.3	Ribosome	Ribosome: subunit	Ribosome: subunit	rpl-13 is an ortholog of human RpL13\; is predicted to be a structural constituent of ribosome.	rpl-13
WBGene00014095	29964	25215.9	28047.3	22254.6	26370.5	-0.133539	0.358657	0.138583	0.709694	0.834829	0.911592	0.0784025	27590	25151	Metabolism	Metabolism: amino acid	Metabolism: amino acid: synthesis	gdh-1 is an ortholog of human GLUD1 and GLUD2\; is predicted to have oxidoreductase activity, acting on the CH-NH2 group of donors, NAD or NADP as acceptor\; is expressed in the head, the intestine, the pharynx, the rectal gland cell, and the tail\; human orthologs of this gene are implicated in familial hyperinsulinemic hypoglycemia 6.	gdh-1
WBGene00004492	39255.3	30067	28147.3	21879.6	29837.3	-0.470627	0.373902	1.57734	0.209144	0.381987	0.721651	0.417951	34661.2	25013.5	Ribosome	Ribosome: subunit	Ribosome: subunit	rps-23 is an ortholog of human RPS23 (ribosomal protein S23)\; is predicted to be a structural constituent of ribosome\; is expressed in several tissues, including the alimentary system, the excretory cell, the hypodermis, the muscular system, and the nervous system.	rps-23
WBGene00004420	38398	29681	26479.3	23496.7	29513.7	-0.445984	0.3577	1.5484	0.213371	0.387676	0.734083	0.411531	34039.5	24988	Ribosome	Ribosome: subunit	Ribosome: subunit	rpl-9 is an ortholog of human RPL9 (ribosomal protein L9)\; is predicted to have rRNA binding activity\; is involved in determination of adult lifespan\; is expressed in the body wall musculature, the excretory cell, the intestine, the pharynx, and the tail.	rpl-9
WBGene00007463	19328.4	15102.3	28479.8	21440.2	21087.7	0.535908	0.376139	2.01839	0.155404	0.311434	1.44985	0.506634	17215.3	24960	mRNA functions	mRNA functions: binding	mRNA functions: binding: KH	vgln-1 is an ortholog of human HDLBP\; is predicted to have RNA binding activity.	vgln-1
WBGene00002007	10368.8	7707.18	30648.9	19137.3	16965.6	1.46165	0.417292	11.7787	0.000599116	0.00672264	2.75423	2.17246	9037.99	24893.1	Chaperone	Chaperone: HSP	Chaperone: HSP	hsp-3 is an ortholog of human HSPA5 (heat shock protein family A (Hsp70) member 5)\; is predicted to have ATPase activity\; is involved in endoplasmic reticulum unfolded protein response\; is expressed in several tissues, including the ABalaaa, the ABalaap, the ABalapa, the alimentary system, and the nervous system.	hsp-3
WBGene00000776	15378.7	18555.9	27503.4	21669.6	20776.9	0.535111	0.361648	2.17692	0.140094	0.288507	1.44905	0.539843	16967.3	24586.5	Proteolysis general	Proteolysis general: cysteine	Proteolysis general: cysteine: cathepsin	cpl-1 is an ortholog of human CTSL (cathepsin L) and CTSV (cathepsin V)\; is predicted to have cysteine-type peptidase activity\; localizes to the vesicle lumen and yolk granule\; is expressed in several tissues, including the alimentary system, the eggshell, the epithelial system, and the reproductive system\; human orthologs of this gene are implicated in pycnodysostosis.	cpl-1
WBGene00004474	32332	26830.6	28137.8	20844.1	27036.1	-0.272447	0.371167	0.538001	0.463262	0.649501	0.827914	0.18742	29581.3	24491	Ribosome	Ribosome: subunit	Ribosome: subunit	rps-5 is an ortholog of human RPS5\; is predicted to be a structural constituent of ribosome.	rps-5
WBGene00000649	5768.78	1199.77	30598.4	17890.2	13864.3	2.79863	0.68016	14.7996	0.000119558	0.0027053	6.95779	2.56778	3484.28	24244.3	Extracellular material	Extracellular material: collagen	Extracellular material: collagen	col-73 is an ortholog of human MARCO (macrophage receptor with collagenous structure)\; is predicted to be a structural constituent of cuticle.	col-73
WBGene00001385	23176.6	17211.7	26829.8	21409.7	22157	0.256264	0.37551	0.465114	0.495244	0.676701	1.19438	0.169603	20194.1	24119.8	Metabolism	Metabolism: lipid	Metabolism: lipid: binding	far-1 is predicted to have lipid binding activity\; is expressed in the male.	far-1
WBGene00003776	11625.8	8332.49	29014.2	18845.2	16954.4	1.26179	0.414596	8.9821	0.00272638	0.017719	2.39792	1.75156	9979.16	23929.7	Muscle function	Muscle function	Muscle function	nmy-1 is an ortholog of human MYH10 (myosin heavy chain 10), MYH14 (myosin heavy chain 14), and MYH9 (myosin heavy chain 9)\; is predicted to have ATP binding activity, actin filament binding activity, and motor activity\; is involved in several processes, including locomotion, nematode larval development, and protein localization\; localizes to the cell-cell adherens junction and contractile fib…	nmy-1
WBGene00000657	29269	8052.78	32699.9	14666.3	21172	0.343821	0.651874	0.277528	0.598326	0.756321	1.26911	0.121294	18660.9	23683.1	Extracellular material	Extracellular material: collagen	Extracellular material: collagen	col-81 is an ortholog of human MARCO (macrophage receptor with collagenous structure)\; is predicted to be a structural constituent of cuticle.	col-81
WBGene00004431	29708.3	24596.4	26719.3	20600.3	25406.1	-0.198649	0.364874	0.296176	0.586289	0.747093	0.871366	0.126625	27152.4	23659.8	Ribosome	Ribosome: subunit	Ribosome: subunit	rpl-19 is an ortholog of human RPL19 (ribosomal protein L19)\; is predicted to be a structural constituent of ribosome\; is involved in determination of adult lifespan\; is expressed in several tissues, including the excretory cell, the muscular system, the nervous system, the pharynx, and the reproductive system.	rpl-19
WBGene00008707	27321.1	14219.2	28740.8	18283.1	22141	0.178864	0.475285	0.141531	0.706764	0.833295	1.13199	0.0792013	20770.1	23511.9	Unassigned	Unassigned	Unassigned: regulated by multiple stresses	F11E6.3 is enriched in the NSM, the cephalic sheath cell, the germ line, and the intestine based on tiling array, RNA-seq, and microarray studies\; is affected by several genes including daf-16, daf-2, and age-1 based on microarray, tiling array, and RNA-seq studies\; is affected by fourteen chemicals including diallyl trisulfide, nicotinic acid, and Rotenone based on microarray and RNA-seq studi…	epic-1
WBGene00004480	32582.6	27042.2	26029.6	20950.8	26651.3	-0.34386	0.358196	0.919393	0.337634	0.529581	0.78793	0.276067	29812.4	23490.2	Ribosome	Ribosome: subunit	Ribosome: subunit	rps-11 is an ortholog of human RPS11 (ribosomal protein S11)\; is predicted to be a structural constituent of ribosome\; is involved in determination of adult lifespan.	rps-11
WBGene00003369	21952	16908.9	26481.2	20453	21448.8	0.272305	0.374253	0.528609	0.467192	0.653058	1.20774	0.185048	19430.4	23467.1	Muscle function	Muscle function	Muscle function	mlc-1 is an ortholog of human MYL10, MYLPF, and MYL5\; is predicted to have calcium ion binding activity\; is involved in several processes, including locomotion, muscle organ development, and nematode larval development\; localizes to the muscle myosin complex\; is expressed in the anal depressor muscle, the body wall musculature, the pharynx, and the vulval muscle\; human orthologs of this gene…	mlc-1
WBGene00011232	17433.2	32827.2	21933.3	24880.9	24268.6	-0.102456	0.43783	0.0547502	0.814995	0.898506	0.931446	0.0464791	25130.2	23407.1	Metabolism	Metabolism: glycolysis	Metabolism: glycolysis	pck-2 is an ortholog of human PCK1 and PCK2\; is predicted to have GTP binding activity, kinase activity, and phosphoenolpyruvate carboxykinase activity\; is expressed in several tissues, including the intestine, the muscular system, and the reproductive system.	pck-2
WBGene00011480	12778.4	13988	26958.4	19631.8	18339.2	0.799601	0.366821	4.69211	0.0303013	0.0950466	1.74062	1.02206	13383.2	23295.1	Chaperone	Chaperone: HSP	Chaperone: HSP	enpl-1 is an ortholog of human HSP90B1 (heat shock protein 90 beta 1)\; is predicted to have ATP binding activity and unfolded protein binding activity\; is expressed in the head, the intestine, and the pharynx.	enpl-1
WBGene00010904	2029.12	1744.17	35279.7	11277.2	12582.5	3.62506	0.561908	33.841	5.98e-09	2.34e-06	12.3382	5.63154	1886.64	23278.4	Stress response	Stress response: detoxification	Stress response: detoxification: ugt	ugt-62 is an ortholog of human UGT1A6 (UDP glucuronosyltransferase family 1 member A6), UGT1A5 (UDP glucuronosyltransferase family 1 member A5), and UGT3A2 (UDP glycosyltransferase family 3 member A2)\; is predicted to have glucuronosyltransferase activity.	ugt-62
WBGene00000713	29633.2	18346.7	30390.8	15455.3	23456.5	-0.065651	0.483873	0.018408	0.892077	0.945091	0.955514	0.0245264	23990	22923	Extracellular material	Extracellular material: collagen	Extracellular material: collagen	col-140 is an ortholog of human SFTPD (surfactant protein D)\; is predicted to be a structural constituent of cuticle.	col-140
WBGene00004479	32633.3	24892.3	24220.6	21342	25772	-0.336365	0.360559	0.868349	0.351413	0.543913	0.792034	0.264471	28762.8	22781.3	Ribosome	Ribosome: subunit	Ribosome: subunit	rps-10 is an ortholog of human RPS10 (ribosomal protein S10)\; is involved in determination of adult lifespan\; human orthologs of this gene are implicated in Diamond-Blackfan anemia.	rps-10
WBGene00004484	33494.7	28039.7	24722.6	20751.9	26752.2	-0.436343	0.351808	1.5325	0.215738	0.390466	0.739006	0.408417	30767.2	22737.2	Ribosome	Ribosome: subunit	Ribosome: subunit	rps-15 is an ortholog of human RPS15 (ribosomal protein S15)\; is predicted to be a structural constituent of ribosome\; is involved in determination of adult lifespan.	rps-15
WBGene00000696	40908	32737	27624.3	17718.4	29746.9	-0.69973	0.402594	2.99172	0.0836911	0.199644	0.615687	0.699743	36822.5	22671.4	Extracellular material	Extracellular material: collagen	Extracellular material: collagen	col-122 is an ortholog of human MARCO (macrophage receptor with collagenous structure)\; is predicted to be a structural constituent of cuticle.	col-122
WBGene00009394	21946.9	22220	22712.6	22429.9	22327.4	0.03152	0.329198	0.009167	0.923724	0.961467	1.02209	0.0170655	22083.5	22571.2	Stress response	Stress response: C-type Lectin	Stress response: C-type Lectin	clec-63 is predicted to have carbohydrate binding activity\; is expressed in the germ line and the intestine.	clec-63
WBGene00004471	29300.5	22695	23433.7	21505.4	24233.6	-0.210426	0.35529	0.350471	0.553847	0.723454	0.864282	0.140589	25997.8	22469.5	Ribosome	Ribosome: subunit	Ribosome: subunit	rps-2 is an ortholog of human RPS2 (ribosomal protein S2)\; is predicted to have RNA binding activity.	rps-2
WBGene00004736	18828.2	18594.1	23659.5	20728.2	20452.5	0.246257	0.336143	0.536043	0.464077	0.6502	1.18613	0.186953	18711.1	22193.8	Transmembrane protein	Transmembrane protein: ER	Transmembrane protein: ER	sca-1 is an ortholog of human ATP2A1 (ATPase sarcoplasmic\/endoplasmic reticulum Ca2+ transporting 1), ATP2A2 (ATPase sarcoplasmic\/endoplasmic reticulum Ca2+ transporting 2), and ATP2A3 (ATPase sarcoplasmic\/endoplasmic reticulum Ca2+ transporting 3)\; exhibits calcium-transporting ATPase activity and chromatin DNA binding activity\; is involved in several processes, including calcium ion import…	sca-1
WBGene00004432	30836.5	24052	24100.6	20248.1	24809.3	-0.307624	0.361461	0.722938	0.395182	0.586004	0.807971	0.2321	27444.3	22174.3	Ribosome	Ribosome: subunit	Ribosome: subunit	rpl-20 is an ortholog of human RPL18A (ribosomal protein L18a)\; is predicted to be a structural constituent of ribosome.	rpl-20
WBGene00000609	34951.6	26094.4	28572.2	15593.3	26302.9	-0.466989	0.444712	1.09793	0.294722	0.482671	0.723473	0.316349	30523	22082.8	Extracellular material	Extracellular material: collagen	Extracellular material: collagen	col-20 is predicted to be a structural constituent of cuticle.	col-20
WBGene00010965	23431.2	26863	22303	21468.1	23516.3	-0.200411	0.336923	0.353539	0.552116	0.722059	0.870302	0.141427	25147.1	21885.5	Metabolism	Metabolism: mitochondria	Metabolism: mitochondria: complex IV	ctc-2 is an ortholog of human MT-CO2 (mitochondrially encoded cytochrome c oxidase II)\; is predicted to have copper ion binding activity and cytochrome-c oxidase activity\; human orthologs of this gene are implicated in MELAS syndrome.	ctc-2
WBGene00006650	34308.3	55445.9	5466.19	38201	33355.4	-1.03941	0.751535	1.87288	0.171146	0.332463	0.486525	0.478257	44877.1	21833.6	Non-coding RNA	Non-coding RNA: ncRNA	Non-coding RNA: ncRNA	tts-1 is enriched in the muscle cell based on RNA-seq and microarray studies\; is affected by several genes including daf-16, daf-2, and glp-1 based on microarray and RNA-seq studies\; is affected by fifteen chemicals including Ethanol, Nitric Oxide, and methylmercury hydroxide based on RNA-seq and microarray studies.	tts-1
WBGene00001169	7811.09	5757.27	25893.4	17588.8	14262.7	1.68014	0.402419	16.5304	4.79e-05	0.00170646	3.2046	2.7679	6784.18	21741.1	Ribosome	Ribosome: EIF	Ribosome: EIF	eef-1A.2 is an ortholog of human EEF1A1 and EEF1A2\; is predicted to have translation factor activity, RNA binding activity\; human orthologs of this gene are implicated in autosomal dominant non-syndromic intellectual disability 38.	eef-1A.2
WBGene00004412	29668.8	23215.2	22312.5	20981.3	24044.4	-0.288678	0.352443	0.669779	0.413129	0.602219	0.818652	0.220245	26442	21646.9	Ribosome	Ribosome: subunit	Ribosome: subunit	rpl-1 is an ortholog of human RPL10A (ribosomal protein L10a)\; is predicted to have RNA binding activity.	rpl-1
WBGene00004483	34927.2	28532.1	21498.9	21704.3	26665.6	-0.554695	0.344478	2.57713	0.108418	0.240807	0.680801	0.618332	31729.6	21601.6	Ribosome	Ribosome: subunit	Ribosome: subunit	rps-14 is an ortholog of human RPS14 (ribosomal protein S14)\; is predicted to be a structural constituent of ribosome\; is expressed in the hypodermis, the intestine, the pharynx, and the tail\; human orthologs of this gene are implicated in chromosome 5q deletion syndrome.	rps-14
WBGene00000733	21817.1	8104.79	28043.5	15144.6	18277.5	0.529408	0.567445	0.86559	0.352179	0.54479	1.44334	0.263771	14960.9	21594	Extracellular material	Extracellular material: collagen	Extracellular material: collagen	col-160 is an ortholog of human MARCO (macrophage receptor with collagenous structure)\; is predicted to be a structural constituent of cuticle.	col-160
WBGene00001263	12543	10318.2	26137.3	17027.5	16506.5	0.916932	0.397138	5.24361	0.0220275	0.0750958	1.8881	1.12438	11430.6	21582.4	Extracellular material	Extracellular material: matrix	Extracellular material: matrix	emb-9 is an ortholog of human COL4A3 (collagen type IV alpha 3 chain)\; is predicted to have extracellular matrix structural constituent\; is involved in several processes, including embryo development, extracellular matrix organization, and muscle organ development\; localizes to the basement membrane\; is expressed in several tissues, including the MSpppaaa, the alimentary system, the coelomocy…	emb-9
WBGene00004481	32632.3	29758.4	21636.1	20981.3	26252	-0.549891	0.332711	2.71528	0.0993916	0.226128	0.683072	0.645645	31195.3	21308.7	Ribosome	Ribosome: subunit	Ribosome: subunit	rps-12 is an ortholog of human RPS12 (ribosomal protein S12)\; is predicted to be a structural constituent of ribosome.	rps-12
WBGene00004441	28808.4	26216.9	22556.3	19951.8	24383.4	-0.372362	0.338306	1.20813	0.271702	0.457579	0.772517	0.339534	27512.7	21254.1	Ribosome	Ribosome: subunit	Ribosome: subunit	rpl-27 is an ortholog of human RpL27\; is predicted to be a structural constituent of ribosome.	rpl-27
WBGene00000656	26452.6	13849.3	28089.2	14365.7	20689.2	0.0750619	0.509808	0.0216748	0.882956	0.939479	1.05341	0.027113	20151	21227.5	Extracellular material	Extracellular material: collagen	Extracellular material: collagen	col-80 is an ortholog of human SFTPD (surfactant protein D)\; is predicted to be a structural constituent of cuticle.	col-80
WBGene00003371	20150.2	15870.9	23058.4	19143.3	19555.7	0.228443	0.361549	0.398808	0.527705	0.702668	1.17157	0.15325	18010.5	21100.8	Muscle function	Muscle function	Muscle function	mlc-3 is an ortholog of human MYL6B, MYL6, and MYL3\; is predicted to have calcium ion binding activity\; localizes to the striated muscle myosin thick filament\; is expressed in several tissues, including the muscular system, the nervous system, and the pharynx\; human orthologs of this gene are implicated in hypertrophic cardiomyopathy 8.	mlc-3
WBGene00010967	13030	19502.6	21155	19936.6	18406	0.336975	0.382854	0.772934	0.379311	0.5713	1.26311	0.243136	16266.3	20545.8	Metabolism	Metabolism: mitochondria	Metabolism: mitochondria: complex I	nduo-5 is an ortholog of human MT-ND5 (mitochondrially encoded NADH:ubiquinone oxidoreductase core subunit 5)\; is predicted to have NADH dehydrogenase (ubiquinone) activity\; human orthologs of this gene are implicated in Leber hereditary optic neuropathy and MELAS syndrome.	nduo-5
WBGene00000216	24152.6	22754	21651.4	19404	21990.5	-0.192225	0.335277	0.328467	0.566563	0.731697	0.875255	0.135669	23453.3	20527.7	Proteolysis general	Proteolysis general: aspartate	Proteolysis general: aspartate: unassigned	asp-3 is an ortholog of human PGA4, NAPSA, and PGA5\; is predicted to have aspartic-type endopeptidase activity\; is involved in necrotic cell death\; localizes to the lysosome\; is expressed in the intestine and uterus.	asp-3
WBGene00000601	14162.2	2819.11	27278.5	13457.3	14429.3	1.26231	0.704964	3.10902	0.0778596	0.189424	2.3988	0.722565	8490.67	20367.9	Extracellular material	Extracellular material: collagen	Extracellular material: collagen	col-12 is an ortholog of human MARCO (macrophage receptor with collagenous structure)\; is predicted to be a structural constituent of cuticle.	col-12
WBGene00006924	39354.8	43056.4	18450.5	22207.2	30767.2	-1.0193	0.344886	8.55931	0.0034376	0.0207865	0.493355	1.68222	41205.6	20328.9	mRNA functions	mRNA functions: binding	mRNA functions: binding: unassigned	vig-1 is an ortholog of human HABP4 and SERBP1\; localizes to the RISC complex\; is expressed in several tissues, including the alimentary system, the epithelial system, the excretory cell, the nervous system, and the reproductive system.	vig-1
WBGene00004493	32656.6	30583.7	18786.8	21764.4	25947.9	-0.641095	0.339055	3.54627	0.0596796	0.155899	0.641226	0.807157	31620.2	20275.6	Ribosome	Ribosome: subunit	Ribosome: subunit	rps-24 is an ortholog of human RPS24 (ribosomal protein S24)\; is predicted to be a structural constituent of ribosome\; human orthologs of this gene are implicated in Diamond-Blackfan anemia.	rps-24
WBGene00002045	30680.3	32108.2	20443.4	20011.9	25811	-0.63417	0.329955	3.66474	0.0555752	0.148077	0.644312	0.829512	31394.3	20227.7	Development	Development: somatic	Development: somatic	icd-1 is an ortholog of human BTF3 and BTF3L4\; is involved in embryo development and negative regulation of apoptotic process\; localizes to the mitochondrion\; is expressed in several tissues, including the alimentary system, the germ line, the hypodermis, the muscle cell, and the nervous system.	icd-1
WBGene00003786	8577.08	10027	22740.2	17439	14695.8	1.11084	0.362951	9.14521	0.0024937	0.0167455	2.15971	1.7761	9302.02	20089.6	Metabolism	Metabolism: lipid	Metabolism: lipid: binding	npa-1 is enriched in the intestine and the pharyngeal muscle cell based on tiling array and RNA-seq studies\; is affected by several genes including daf-16, daf-2, and let-7 based on proteomic, microarray, and RNA-seq studies\; is affected by ten chemicals including Astaxanthin, estrogen, and Progesterone based on RNA-seq and microarray studies\; is predicted to encode a protein with the followin…	npa-1
WBGene00000594	8998.13	1408.98	22731.6	16898.8	12509.4	1.92898	0.724437	6.61818	0.0100943	0.0432029	3.80787	1.36449	5203.55	19815.2	Extracellular material	Extracellular material: collagen	Extracellular material: collagen	col-3 is an ortholog of human MARCO (macrophage receptor with collagenous structure)\; is predicted to be a structural constituent of cuticle.	col-3
WBGene00000833	24257.1	30349	18209.5	21409.7	23556.3	-0.46285	0.356561	1.6779	0.195204	0.364273	0.725551	0.438573	27303.1	19809.6	Metabolism	Metabolism: mitochondria	Metabolism: mitochondria: citric acid cycle	cts-1 is an ortholog of human CS\; is predicted to have citrate (Si)-synthase activity\; localizes to the mitochondrion\; is expressed in several tissues, including the alimentary system, the excretory cell, the muscular system, the nervous system, and the reproductive system.	cts-1
WBGene00001137	16066.6	14790.2	22361.1	17145.2	17590.8	0.356483	0.357175	0.993603	0.318863	0.509436	1.2803	0.29291	15428.4	19753.1	Transmembrane transport	Transmembrane transport: sodium channel	Transmembrane transport: sodium channel	eat-6 is an ortholog of human ATP1A3 (ATPase Na+\/K+ transporting subunit alpha 3)\; exhibits sodium:potassium-exchanging ATPase activity\; is involved in several processes, including action potential, cation transport, and establishment or maintenance of transmembrane electrochemical gradient\; localizes to the membrane\; is expressed in several tissues, including the alimentary system, the coel…	eat-6
WBGene00010963	15016.5	18598.7	20939.7	18366.9	18230.5	0.225666	0.352418	0.409609	0.522168	0.698082	1.16932	0.156093	16807.6	19653.3	Metabolism	Metabolism: mitochondria	Metabolism: mitochondria: complex I	nduo-4 is an ortholog of human MT-ND4 (mitochondrially encoded NADH:ubiquinone oxidoreductase core subunit 4)\; is predicted to have NADH dehydrogenase (ubiquinone) activity\; human orthologs of this gene are implicated in Leber hereditary optic neuropathy.	nduo-4
WBGene00003964	13269.4	12984.8	23339.4	15632.3	16306.5	0.569867	0.381678	2.2149	0.136684	0.283477	1.48439	0.547482	13127.1	19485.8	Protein modification	Protein modification: unassigned	Protein modification: unassigned	pdi-3 is an ortholog of human PDIA3 (protein disulfide isomerase family A member 3)\; exhibits protein disulfide isomerase activity and protein-glutamine gamma-glutamyltransferase activity\; is involved in several processes, including body morphogenesis, cellular protein modification process, and male sex differentiation\; is expressed in the hypodermis and the intestine.	pdi-3
WBGene00013311	16069.6	11950.3	23224.1	15274.1	16629.5	0.45832	0.406997	1.26281	0.261119	0.445436	1.37394	0.351214	14009.9	19249.1	Trafficking	Trafficking: ER/Golgi	Trafficking: ER/Golgi: ER unassigned	sec-61 is an ortholog of human SEC61A1 and SEC61A2\; is predicted to encode a protein with the following domains: SecY\/SEC61-alpha family, Translocon Sec61\/SecY, plug domain, and SecY domain superfamily.	sec-61.A
WBGene00004494	30141.5	24145.6	21043.6	17367	23174.4	-0.499119	0.359652	1.91644	0.16625	0.326587	0.707539	0.486002	27143.6	19205.3	Ribosome	Ribosome: subunit	Ribosome: subunit	rps-25 is an ortholog of human RPS25 (ribosomal protein S25)\; is predicted to encode a protein with the following domains: Ribosomal protein S25 and Winged helix-like DNA-binding domain superfamily.	rps-25
WBGene00000712	24287.5	7740.7	26507.9	11405.9	17485.5	0.243353	0.62954	0.149246	0.699257	0.828314	1.18374	0.0818048	16014.1	18956.9	Extracellular material	Extracellular material: collagen	Extracellular material: collagen	col-139 is predicted to be a structural constituent of cuticle.	col-139
WBGene00009122	23595.6	21857	19346	18238.2	20759.2	-0.274243	0.332904	0.677616	0.410409	0.600082	0.826884	0.22179	22726.3	18792.1	Development	Development: general	Development: general	tct-1 is an ortholog of human TPT1\; localizes to the endoplasmic reticulum.	tct-1
WBGene00004488	25768.8	20859.5	20928.3	16581.3	21034.5	-0.313959	0.36371	0.743677	0.388486	0.579742	0.804431	0.236765	23314.2	18754.8	Ribosome	Ribosome: subunit	Ribosome: subunit	rps-19 is an ortholog of human rpS19\; is predicted to be a structural constituent of ribosome.	rps-19
WBGene00003893	10709.7	7115.39	23026.9	14452.1	13826	1.07214	0.432745	6.00228	0.0142874	0.0551568	2.10255	1.2584	8912.54	18739.5	Extracellular material	Extracellular material: matrix	Extracellular material: matrix	ost-1 is an ortholog of human SPARC (secreted protein acidic and cysteine rich)\; exhibits calcium ion binding activity\; localizes to the basement membrane and extracellular space\; is expressed in several tissues, including the alimentary system, the head, the muscular system, and the reproductive system\; human orthologs of this gene are implicated in osteogenesis imperfecta type 17.	ost-1
WBGene00001398	5874.3	16630.3	21576.1	15816	14974.2	0.73254	0.546346	1.77875	0.182303	0.346786	1.66156	0.459939	11252.3	18696	Metabolism	Metabolism: lipid	Metabolism: lipid: fatty acid	fat-6 is an ortholog of human SCD (stearoyl-CoA desaturase) and SCD5 (stearoyl-CoA desaturase 5)\; exhibits stearoyl-CoA 9-desaturase activity\; is involved in innate immune response, long-chain fatty acid biosynthetic process, and multicellular organism development\; is expressed in the hypodermis.	fat-6
WBGene00000653	4718.72	943.17	26342.1	10305.2	10577.3	2.69425	0.730297	12.0008	0.000531774	0.00630784	6.47219	2.20012	2830.94	18323.7	Extracellular material	Extracellular material: collagen	Extracellular material: collagen	col-77 is an ortholog of human MARCO (macrophage receptor with collagenous structure)\; is predicted to be a structural constituent of cuticle.	col-77
WBGene00004495	27799.9	22070.9	18781.1	17816.6	21617.1	-0.446453	0.349892	1.62168	0.202858	0.374087	0.733845	0.427027	24935.4	18298.8	Ribosome	Ribosome: subunit	Ribosome: subunit	rps-26 is an ortholog of human RPS26 (ribosomal protein S26)\; is predicted to be a structural constituent of ribosome\; is involved in determination of adult lifespan\; human orthologs of this gene are implicated in Diamond-Blackfan anemia.	rps-26
WBGene00004440	23967.9	18531.7	20880.7	15676.3	19764.1	-0.21732	0.378098	0.330056	0.565626	0.731303	0.860162	0.135903	21249.8	18278.5	Ribosome	Ribosome: subunit	Ribosome: subunit	rpl-26 is an ortholog of human RPL26 (ribosomal protein L26) and RPL26L1 (ribosomal protein L26 like 1)\; is predicted to be a structural constituent of ribosome.	rpl-26
WBGene00004423	16770.7	10257	19443.2	17058.8	15882.4	0.433515	0.405795	1.13703	0.286281	0.473766	1.35052	0.324436	13513.8	18251	Ribosome	Ribosome: subunit	Ribosome: subunit	rpl-11.2 is an ortholog of human RPL11 (ribosomal protein L11)\; is predicted to have rRNA binding activity\; is expressed in several tissues, including the alimentary system, the embryonic cell, the head, the muscular system, and the reproductive system\; human orthologs of this gene are implicated in Diamond-Blackfan anemia.	rpl-11.2
WBGene00006911	20003.1	16406.1	19493.6	16492.4	18098.8	-0.0168749	0.353853	0.00227447	0.961962	0.980368	0.988371	0.00861072	18204.6	17993	Lysosome	Lysosome: Vacuolar ATPase	Lysosome: Vacuolar ATPase	vha-2 is an ortholog of human ATP6V0C (ATPase H+ transporting V0 subunit c)\; is predicted to have proton transmembrane transporter activity\; is involved in positive regulation of necrotic cell death and positive regulation of programmed cell death\; is expressed in the excretory cell and the rectum.	vha-2
WBGene00000067	10613.3	2759	24025.3	11871.5	12317.3	1.42456	0.651644	4.59692	0.0320294	0.0991215	2.68432	1.00383	6686.15	17948.4	Cytoskeleton	Cytoskeleton: actin function	Cytoskeleton: actin function: actin	act-5 is an ortholog of human ACTC1 (actin, alpha, cardiac muscle 1), ACTA1 (actin, alpha 1, skeletal muscle), and ACTA2 (actin, alpha 2, smooth muscle, aorta)\; is predicted to have ATP binding activity\; is involved in several processes, including larval feeding behavior, microvillus assembly, and nematode larval development\; localizes to the microvillar actin bundle and terminal web\; is expr…	act-5
WBGene00000781	40307.4	52889.2	11474.4	24241.7	32228.2	-1.38368	0.474776	8.18715	0.00421882	0.0239599	0.383239	1.62051	46598.3	17858.1	Proteolysis general	Proteolysis general: cysteine	Proteolysis general: cysteine: cathepsin	cpr-1 is an ortholog of human CTSB (cathepsin B)\; is predicted to have cysteine-type peptidase activity\; is expressed in the intestine and the male.	cpr-1
WBGene00022235	20827.9	22045.4	18315.2	17217.2	19601.4	-0.270944	0.332062	0.664794	0.414872	0.604171	0.828777	0.21884	21436.7	17766.2	Nucleic acid	Nucleic acid: binding	Nucleic acid: binding: unassigned	sqd-1 is predicted to have RNA binding activity.	sqd-1
WBGene00004499	24486.4	20807.5	19135.5	16342.6	20193	-0.352402	0.348392	1.02063	0.31237	0.501918	0.783279	0.299367	22647	17739	Ribosome	Ribosome: subunit	Ribosome: subunit	rps-30 is an ortholog of human FAU (FAU, ubiquitin like and ribosomal protein S30 fusion)\; is predicted to be a structural constituent of ribosome.	rps-30
WBGene00004449	22962.5	19900.2	19151.7	16140.2	19538.7	-0.280398	0.347862	0.64872	0.420571	0.609116	0.823364	0.2153	21431.4	17645.9	Ribosome	Ribosome: subunit	Ribosome: subunit	rpl-35 is an ortholog of human RPL35 (ribosomal protein L35)\; is predicted to be a structural constituent of ribosome.	rpl-35
WBGene00022048	17291.1	18055.5	17788.4	17462.7	17649.4	-0.00389966	0.330255	0.000139484	0.990577	0.995553	0.997301	0.00193554	17673.3	17625.6	Muscle function	Muscle function	Muscle function	fln-1 is an ortholog of human FLNA, FLNB, and FLNC\; is involved in several processes, including actin filament organization, neuron development, and semaphorin-plexin signaling pathway\; localizes to the actin filament\; is expressed in several tissues, including the hypodermis, the intestine, the muscular system, the nervous system, and the reproductive system.	fln-1
WBGene00019900	19640.9	19700.2	20490.1	14710.3	18635.4	-0.160456	0.367073	0.19098	0.662103	0.802757	0.894742	0.0954159	19670.5	17600.2	Transmembrane transport	Transmembrane transport: anion	Transmembrane transport: anion	vdac-1 is an ortholog of human VDAC1 (voltage dependent anion channel 1), VDAC2 (voltage dependent anion channel 2), and VDAC3 (voltage dependent anion channel 3)\; is predicted to have porin activity and voltage-gated anion channel activity\; is involved in mitochondrion organization\; is expressed in several tissues, including the alimentary system, the hypodermis, the muscular system, and the …	vdac-1
WBGene00022748	17080.1	21428.2	18013.3	16514.5	18259	-0.157408	0.351075	0.200928	0.653973	0.797534	0.896635	0.0982508	19254.2	17263.9	Metabolism	Metabolism: polyamine	Metabolism: polyamine	oaz-1 is an ortholog of human OAZ1, OAZ2, and OAZ3\; is predicted to have ornithine decarboxylase inhibitor activity\; is expressed in the spermathecal-uterine valve cell.	oaz-1
WBGene00006725	21992.6	16702	18683	15815.1	18298.2	-0.165631	0.365244	0.205534	0.650291	0.794875	0.891539	0.0997011	19347.3	17249	Proteolysis proteasome	Proteolysis proteasome: ubiquitin	Proteolysis proteasome: ubiquitin	ubl-1 is an ortholog of human RPS27A (ribosomal protein S27a)\; is predicted to have metal ion binding activity.	ubl-1
WBGene00018237	8573.03	6765.17	20996.9	13343.8	12419.7	1.16276	0.406976	7.95178	0.00480402	0.0258733	2.23885	1.58715	7669.1	17170.4	Stress response	Stress response: C-type Lectin	Stress response: C-type Lectin	irg-7 is enriched in the intestine and the pharyngeal muscle cell based on tiling array and RNA-seq studies\; is affected by several genes including daf-16, daf-2, and glp-1 based on microarray, proteomic, and RNA-seq studies\; is affected by eleven chemicals including D-glucopyranose, D-glucose, and fluoranthene based on RNA-seq and microarray studies\; is predicted to encode a protein with the …	irg-7
WBGene00004447	28554.8	23181.6	15464	18654.7	21463.8	-0.600613	0.357373	2.80444	0.0940038	0.216865	0.659474	0.66381	25868.2	17059.4	Ribosome	Ribosome: subunit	Ribosome: subunit	rpl-33 is an ortholog of human RPL35A (ribosomal protein L35a)\; is predicted to be a structural constituent of ribosome\; human orthologs of this gene are implicated in Diamond-Blackfan anemia.	rpl-33
WBGene00003370	18212.4	15714.9	18327.6	15689	16986	0.00378303	0.346702	0.000119007	0.991296	0.995971	1.00263	0.0017534	16963.6	17008.3	Muscle function	Muscle function	Muscle function	mlc-2 is an ortholog of human MYL10, MYLPF, and MYL5\; is predicted to have calcium ion binding activity\; is involved in several processes, including locomotion, nematode larval development, and regulation of muscle contraction\; is expressed in the body wall musculature, the pharynx, and the vulval muscle\; human orthologs of this gene are implicated in hypertrophic cardiomyopathy 10.	mlc-2
WBGene00000041	16570.8	23021	16958.7	16774.4	18331.2	-0.231023	0.366599	0.396705	0.528796	0.703278	0.85203	0.152873	19795.9	16866.5	Metabolism	Metabolism: lipid	Metabolism: lipid: beta oxidation	aco-2 is an ortholog of human ACO2\; is predicted to have 4 iron, 4 sulfur cluster binding activity, aconitate hydratase activity, and metal ion binding activity\; localizes to the mitochondrion\; is expressed widely\; human orthologs of this gene are implicated in infantile cerebellar-retinal degeneration.	aco-2
WBGene00019540	22400.5	11712.2	20207.2	13502.1	16955.5	-0.0171848	0.467737	0.00135008	0.97069	0.98565	0.988159	0.00627726	17056.3	16854.6	Unassigned	Unassigned	Unassigned: regulated by multiple stresses	K08D12.6 is enriched in the germ line based on RNA-seq studies\; is affected by several genes including daf-16, daf-2, and daf-12 based on microarray and RNA-seq studies\; is affected by seven chemicals including methylmercury hydroxide, multi-walled carbon nanotube, and D-glucose based on RNA-seq and microarray studies.	epic-2
WBGene00000608	27244	20040.1	21384.6	12318.5	20246.8	-0.488488	0.434936	1.25545	0.262514	0.44669	0.712772	0.349993	23642	16851.6	Extracellular material	Extracellular material: collagen	Extracellular material: collagen	col-19 is an ortholog of human SFTPD (surfactant protein D)\; is a structural constituent of collagen and cuticulin-based cuticle\; is involved in cuticle development involved in collagen and cuticulin-based cuticle molting cycle\; localizes to the alae of collagen and cuticulin-based cuticle extracellular matrix and annuli extracellular matrix\; is expressed in the epithelial system, the male, t…	col-19
WBGene00010959	13903.5	18427.6	17248.3	16350.2	16482.4	0.0554847	0.358765	0.0239157	0.8771	0.936004	1.03921	0.0287221	16165.6	16799.3	Metabolism	Metabolism: mitochondria	Metabolism: mitochondria: complex I	nduo-1 is an ortholog of human MT-ND1 (mitochondrially encoded NADH:ubiquinone oxidoreductase core subunit 1)\; is predicted to have NADH dehydrogenase (ubiquinone) activity\; human orthologs of this gene are implicated in Leber hereditary optic neuropathy and MELAS syndrome.	nduo-1
WBGene00004622	20549.9	14694.3	16311.9	17167.2	17180.8	-0.0741366	0.368723	0.0404231	0.840656	0.91349	0.94991	0.0392963	17622.1	16739.5	Ribosome	Ribosome: subunit	Ribosome: subunit	rrn-3.1 is affected by several genes including daf-16, npr-1, and lin-28 based on RNA-seq studies\; is affected by four chemicals including Rotenone, multi-walled carbon nanotube, and sesamin based on RNA-seq and microarray studies.	rrn-3.1
WBGene00000615	4260.13	855.326	21699	11576	9597.62	2.70139	0.696106	13.2717	0.000269437	0.00421563	6.50426	2.37514	2557.73	16637.5	Extracellular material	Extracellular material: collagen	Extracellular material: collagen	col-38 is an ortholog of human SFTPD (surfactant protein D)\; is predicted to be a structural constituent of cuticle\; is expressed in the hyp7 syncytium and the seam cell.	col-38
WBGene00004486	22335.5	20526.7	17793.2	15333.4	18997.2	-0.371724	0.340614	1.18774	0.275785	0.462272	0.772858	0.335102	21431.1	16563.3	Ribosome	Ribosome: subunit	Ribosome: subunit	rps-17 is an ortholog of human RPS17 (ribosomal protein S17)\; is predicted to be a structural constituent of ribosome\; is expressed in several tissues, including the alimentary system, the excretory cell, the hypodermis, the muscular system, and the spermatheca\; human orthologs of this gene are implicated in Diamond-Blackfan anemia.	rps-17
WBGene00020808	15429.4	11943.4	20251	12823.1	15111.7	0.272938	0.409555	0.443459	0.505458	0.684173	1.20827	0.164834	13686.4	16537.1	Unassigned	Unassigned	Unassigned	clik-1 is enriched in the body wall musculature, the germ line, and the muscle cell based on tiling array, proteomic, RNA-seq, and microarray studies\; is affected by several genes including sir-2.1, lin-35, and pgl-1 based on RNA-seq, microarray, and proteomic studies\; is affected by eight chemicals including D-glucose, Aspirin, and Cholestanol based on RNA-seq and microarray studies\; is predi…	clik-1
WBGene00004446	22723.1	18128.3	18080.9	14447.8	18345	-0.328686	0.36461	0.810915	0.36785	0.55995	0.796261	0.251851	20425.7	16264.4	Ribosome	Ribosome: subunit	Ribosome: subunit	rpl-32 is an ortholog of human RPL32 (ribosomal protein L32)\; is predicted to be a structural constituent of ribosome\; is expressed in several tissues, including the alimentary system, the body wall musculature, the excretory cell, the nervous system, and the reproductive system.	rpl-32
WBGene00000667	12589.7	2940.47	21505.6	11001.2	12009.2	1.06563	0.669476	2.47811	0.115441	0.25187	2.09308	0.598824	7765.07	16253.4	Extracellular material	Extracellular material: collagen	Extracellular material: collagen	col-92 is an ortholog of human SFTPD (surfactant protein D)\; is predicted to be a structural constituent of cuticle\; is expressed in the hypodermis.	col-92
WBGene00003934	15397	13215.9	19563.2	12929	15276.3	0.183406	0.390545	0.220388	0.638744	0.786504	1.13556	0.104299	14306.4	16246.1	Muscle function	Muscle function	Muscle function	pat-10 exhibits troponin I binding activity\; is involved in embryo development, muscle contraction, and skeletal muscle thin filament assembly\; localizes to the contractile fiber\; is expressed in the body wall musculature, the gonadal sheath cell, the rectal muscle, and the vulval muscle.	pat-10
WBGene00270321	74.0628	62.4157	23428	8873.58	8109.52	7.88591	0.54091	121.617	2.8e-28	2.3e-24	236.535	23.6388	68.2393	16150.8	Unassigned	Unassigned	Unassigned: regulated by multiple stresses	Y41C4A.32 is an ortholog of human COPB2 (coatomer protein complex subunit beta 2)\; is predicted to encode a protein with the following domains: WD40 repeat, WD40\/YVTN repeat-like-containing domain superfamily, G-protein beta WD-40 repeat, and WD40-repeat-containing domain superfamily.	0
WBGene00004485	23804.6	19596.2	18103.8	14167.6	18918	-0.427484	0.363538	1.37773	0.240489	0.420037	0.743558	0.376712	21700.4	16135.7	Ribosome	Ribosome: subunit	Ribosome: subunit	rps-16 is an ortholog of human RpS16\; is predicted to be a structural constituent of ribosome.	rps-16
WBGene00012179	26854.4	23772.3	15838.4	16379	20711	-0.652059	0.335519	3.74531	0.0529558	0.143215	0.636371	0.844013	25313.3	16108.7	Metabolism	Metabolism: mitochondria	Metabolism: mitochondria: ribosome	W01D2.1 is an ortholog of human RPL37 (ribosomal protein L37)\; is predicted to have metal ion binding activity and rRNA binding activity.	0
WBGene00000751	24050.1	17559.6	20686.3	11449	18436.3	-0.37278	0.44447	0.701486	0.402285	0.592421	0.772293	0.22737	20804.9	16067.7	Extracellular material	Extracellular material: collagen	Extracellular material: collagen	col-178 is an ortholog of human MARCO (macrophage receptor with collagenous structure)\; is predicted to be a structural constituent of cuticle\; is expressed widely.	col-178
WBGene00003242	9833.11	6298.2	19803.3	12256.7	12047.8	0.990869	0.441453	4.94233	0.0262066	0.0851011	1.98738	1.07007	8065.66	16030	Extracellular material	Extracellular material: matrix	Extracellular material: matrix	mig-6 is an ortholog of human PAPLN\; is predicted to have peptidase activity and serine-type endopeptidase inhibitor activity\; is involved in several processes, including cell morphogenesis, embryo development, and embryonic morphogenesis\; localizes to the basement membrane\; is expressed in several tissues, including the alimentary system, the muscular system, the nervous system, the reproduc…	mig-6
WBGene00000717	7077.57	1031.01	19126.9	12829.9	10016.3	1.97853	0.744181	6.5763	0.0103346	0.0437858	3.94091	1.35867	4054.29	15978.4	Extracellular material	Extracellular material: collagen	Extracellular material: collagen	col-144 is an ortholog of human SFTPD (surfactant protein D)\; is predicted to be a structural constituent of cuticle\; is expressed in the hypodermis.	col-144
WBGene00004450	25664.3	20561.3	17098.7	14831.3	19538.9	-0.533789	0.354467	2.25494	0.133188	0.278551	0.690738	0.555095	23112.8	15965	Ribosome	Ribosome: subunit	Ribosome: subunit	rpl-36 is an ortholog of human RPL36\; is predicted to be a structural constituent of ribosome.	rpl-36
WBGene00004454	22876.3	20431.9	16542.4	14633.2	18621	-0.474229	0.340101	1.93563	0.164143	0.323611	0.719851	0.489976	21654.1	15587.8	Ribosome	Ribosome: subunit	Ribosome: subunit	rpl-36.A is an ortholog of human RPL36A (ribosomal protein L36a) and RPL36AL (ribosomal protein L36a like)\; is predicted to be a structural constituent of ribosome.	rpl-36.A
WBGene00006537	18715.6	22269.7	16692.9	13843.3	17880.4	-0.424582	0.353216	1.43975	0.230181	0.408008	0.745054	0.389332	20492.6	15268.1	Cytoskeleton	Cytoskeleton: microtubule	Cytoskeleton: microtubule: tubulin	tbb-2 is an ortholog of human TUBB8 (tubulin beta 8 class VIII)\; is predicted to have GTP binding activity and GTPase activity\; is involved in meiotic spindle organization\; localizes to the spindle microtubule\; is expressed in several tissues, including the body wall musculature, the nervous system, and the reproductive system\; human orthologs of this gene are implicated in complex cortical …	tbb-2
WBGene00006727	21316.9	31183.6	13091	17329.8	20730.3	-0.787252	0.397342	3.87788	0.0489262	0.135237	0.579447	0.868903	26250.2	15210.4	Proteolysis proteasome	Proteolysis proteasome: ubiquitin	Proteolysis proteasome: ubiquitin	ubq-1 is an ortholog of human UBC\; is expressed in the body wall musculature, the hypodermis, and the nervous system\; human UBC exhibits protease binding activity.	ubq-1
WBGene00001239	12549.1	19322.3	16658.6	13738.3	15567.1	-0.0683206	0.397561	0.0295302	0.863561	0.928052	0.953748	0.0324278	15935.7	15198.5	Metabolism	Metabolism: lipid	Metabolism: lipid: fatty acid	elo-1 is an ortholog of human ELOVL3 and ELOVL6\; is predicted to have transferase activity, transferring acyl groups other than amino-acyl groups\; is involved in unsaturated fatty acid biosynthetic process\; is expressed in the alimentary system, the digestive tract, the hypodermis, and the muscular system.	elo-1
WBGene00000680	23738.7	18517.8	18169.5	12140.7	18141.7	-0.479387	0.397647	1.44676	0.229049	0.406706	0.717282	0.39072	21128.2	15155.1	Extracellular material	Extracellular material: collagen	Extracellular material: collagen	col-106 is an ortholog of human SFTPD (surfactant protein D)\; is predicted to be a structural constituent of cuticle.	col-106
WBGene00010790	15207.2	60131.7	2196.76	28096.4	26408	-1.31437	1.62621	0.631861	0.426674	0.61551	0.4021	0.210765	37669.5	15146.6	Metabolism	Metabolism: mitochondria	Metabolism: mitochondria: unassigned	sodh-1 is predicted to have alcohol dehydrogenase (NAD) activity and metal ion binding activity\; is involved in defense response to Gram-positive bacterium\; is expressed in the hypodermis, the muscle cell, and the nervous system.	adh-1
WBGene00004076	6926.4	11987.3	16723.4	13558	12298.8	0.679031	0.424769	2.53226	0.11154	0.24591	1.60106	0.609224	9456.84	15140.7	Metabolism	Metabolism: lipid	Metabolism: lipid: fatty acid	pod-2 is an ortholog of human ACACB\; is predicted to have acetyl-CoA carboxylase activity\; is involved in several processes, including establishment or maintenance of epithelial cell apical\/basal polarity, fatty acid biosynthetic process, and nematode larval development\; is expressed in the epithelial system, the intestine, and the reproductive system.	pod-2
WBGene00001074	3573.28	546.715	18938.3	11256	8578.57	2.87342	0.741725	13.0384	0.000305173	0.00454711	7.328	2.34226	2060	15097.1	Extracellular material	Extracellular material: collagen	Extracellular material: collagen	dpy-13 is an ortholog of human OTOL1, C1QTNF7 (C1q and TNF related 7), and C1QTNF9 (C1q and TNF related 9)\; is predicted to be a structural constituent of cuticle\; is involved in cuticle development involved in collagen and cuticulin-based cuticle molting cycle\; localizes to the collagen and cuticulin-based cuticle extracellular matrix.	dpy-13
WBGene00004448	25266.6	20865.3	15227.8	14664.6	19006.1	-0.625998	0.343779	3.29019	0.0696951	0.174904	0.647971	0.7572	23066	14946.2	Ribosome	Ribosome: subunit	Ribosome: subunit	rpl-34 is an ortholog of human RPL34 (ribosomal protein L34)\; is predicted to be a structural constituent of ribosome\; is expressed in several tissues, including the alimentary system, the coelomocyte, the muscular system, the nervous system, and the reproductive system.	rpl-34
WBGene00011273	19918.8	21128.9	14794.3	14832.2	17668.6	-0.470409	0.33077	2.01368	0.155887	0.311983	0.72176	0.505869	20523.9	14813.3	Metabolism	Metabolism: mitochondria	Metabolism: mitochondria: complex V	R53.4 is an ortholog of human ATP5MF (ATP synthase membrane subunit f)\; is predicted to encode a protein with the following domain: Mitochondrial F1-F0 ATP synthase subunit F, predicted.	0
WBGene00004445	20888.8	16942.4	15693.6	13907.7	16858.1	-0.353929	0.351004	1.01421	0.313896	0.503468	0.78245	0.298028	18915.6	14800.6	Ribosome	Ribosome: subunit	Ribosome: subunit	rpl-31 is an ortholog of human RPL31 (ribosomal protein L31)\; is predicted to be a structural constituent of ribosome\; is expressed in the body wall musculature, the hypodermis, the intestine, and the pharynx.	rpl-31
WBGene00010317	8184.45	13277.2	17221.6	12300.8	12746	0.460065	0.425428	1.16454	0.280527	0.467402	1.3756	0.33031	10730.8	14761.2	Metabolism	Metabolism: mitochondria	Metabolism: mitochondria: citric acid cycle	idh-1 is an ortholog of human IDH1\; is predicted to have isocitrate dehydrogenase (NADP+) activity and metal ion binding activity\; is expressed in several tissues, including the alimentary system, the epithelial system, the muscular system, the reproductive system, and the tail.	idh-1
WBGene00000114	18201.2	16436.1	16120.4	13116.9	15968.7	-0.244531	0.349197	0.48979	0.484021	0.667426	0.84409	0.175597	17318.7	14618.6	Metabolism	Metabolism: lipid	Metabolism: lipid: unassigned	alh-8 is an ortholog of human ALDH6A1 (aldehyde dehydrogenase 6 A1)\; is predicted to have fatty-acyl-CoA binding activity, malonate-semialdehyde dehydrogenase (acetylating) activity, and methylmalonate-semialdehyde dehydrogenase (acylating) activity\; localizes to the mitochondrion.	alh-8
WBGene00015514	14195.7	7103.83	17842.7	11349.1	12622.9	0.454707	0.4839	0.879359	0.348377	0.540942	1.3705	0.266849	10649.8	14595.9	Neuronal function	Neuronal function: synaptic function	Neuronal function: synaptic function: neuropeptide	nlp-77 is enriched in several tissues, including the hypodermis, the muscular system, and the nervous system based on Chronogram and proteomic studies\; is affected by several genes including daf-16, daf-2, and dpy-10 based on proteomic, microarray, and RNA-seq studies\; is affected by eight chemicals including Rotenone, Mianserin, and D-glucose based on RNA-seq and microarray studies\; is predic…	srlf-1
WBGene00013025	12435.5	9594.68	17271.2	11831.7	12783.3	0.401656	0.39474	1.03203	0.309682	0.499002	1.32102	0.301898	11015.1	14551.4	Lysosome	Lysosome: Vacuolar ATPase	Lysosome: Vacuolar ATPase	vha-13 is an ortholog of human ATP6V1A (ATPase H+ transporting V1 subunit A)\; is predicted to have ATP binding activity and proton-transporting ATPase activity, rotational mechanism\; is involved in lysosomal lumen acidification\; is expressed in the body wall musculature, the excretory cell, the head, and the intestine.	vha-13
WBGene00011884	12665.8	14227.3	16574.8	12400.7	13967.1	0.107593	0.363835	0.0874274	0.767474	0.868799	1.07743	0.0610808	13446.5	14487.7	Metabolism	Metabolism: glycolysis	Metabolism: glycolysis	enol-1 is an ortholog of human ENO1 (enolase 1), ENO2 (enolase 2), and ENO4 (enolase 4)\; is predicted to have magnesium ion binding activity and phosphopyruvate hydratase activity\; is expressed in several tissues, including the alimentary system, the head, the muscular system, the nervous system, and the reproductive system.	enol-1
WBGene00010204	13356.7	12681.9	15859.4	13039	13734.3	0.150325	0.345293	0.189446	0.663378	0.803449	1.10982	0.0950415	13019.3	14449.2	Proteolysis general	Proteolysis general: aspartate	Proteolysis general: aspartate: cathepsin	F57F5.1 is an ortholog of human CTSB (cathepsin B)\; is predicted to have cysteine-type peptidase activity.	cpr-9
WBGene00004482	20549.9	16779.4	16019.4	12852.8	16550.4	-0.370646	0.361122	1.05057	0.305375	0.494587	0.773436	0.305757	18664.7	14436.1	Ribosome	Ribosome: subunit	Ribosome: subunit	rps-13 is an ortholog of human RPS13 (ribosomal protein S13)\; is predicted to be a structural constituent of ribosome.	rps-13
WBGene00017121	15354.3	15844.3	15084.9	13679.1	14990.7	-0.117225	0.333828	0.123276	0.725508	0.84489	0.921959	0.0732	15599.3	14382	Metabolism	Metabolism: mitochondria	Metabolism: mitochondria: complex III	cyc-2.1 is an ortholog of human CYCS\; exhibits electron transfer activity\; is involved in electron transport chain\; is expressed in the body wall musculature, the excretory cell, the intestinal cell, the nervous system, and the pharynx\; human orthologs of this gene are implicated in thrombocytopenia.	cyc-2.1
WBGene00011304	13065.5	13934.9	11570.6	17103.7	13918.7	0.0868006	0.380747	0.0519637	0.819681	0.901083	1.06201	0.0452351	13500.2	14337.2	Signaling	Signaling: MAPK	Signaling: MAPK	mnk-1 is an ortholog of human MKNK1 (MAP kinase interacting serine\/threonine kinase 1) and MKNK2 (MAP kinase interacting serine\/threonine kinase 2)\; is predicted to have ATP binding activity, metal ion binding activity, and protein serine\/threonine kinase activity\; is involved in behavioral response to nicotine, determination of adult lifespan, and regulation of protein deneddylation\; local…	mnk-1
WBGene00018297	4974.38	777.884	18160.9	10132.5	8511.43	2.29816	0.742244	8.71906	0.003149	0.0194941	4.91831	1.7101	2876.13	14146.7	Unassigned	Unassigned	Unassigned: regulated by multiple stresses	F41F3.3 is enriched in the AFD, the DA neuron, the hypodermis, and the intestine based on tiling array, RNA-seq, and microarray studies\; is affected by several genes including daf-16, daf-2, and age-1 based on microarray and RNA-seq studies\; is affected by fifteen chemicals including Nitric Oxide, methylmercury hydroxide, and 1-methylnicotinamide based on RNA-seq and microarray studies.	0
WBGene00009259	8520.27	7224.04	17253.1	11024	11005.4	0.844775	0.399163	4.41667	0.0355895	0.107325	1.79598	0.969301	7872.15	14138.5	Unassigned	Unassigned	Unassigned	hpo-34 is enriched in the OLL, the PVD, the intestine, and the pharyngeal muscle cell based on microarray, tiling array, RNA-seq, and proteomic studies\; is affected by several genes including daf-2, skn-1, and daf-12 based on microarray, RNA-seq, tiling array, and proteomic studies\; is affected by ten chemicals including Cry5B, Zidovudine, and Progesterone based on RNA-seq and microarray studie…	hpo-34
WBGene00001685	9492.22	11357.3	15336.4	12803.7	12247.4	0.432614	0.353618	1.49112	0.222042	0.397882	1.34968	0.400246	10424.8	14070	Metabolism	Metabolism: glycolysis	Metabolism: glycolysis	gpd-3 is an ortholog of human GAPDH\; is predicted to have NAD binding activity, NADP binding activity, and glyceraldehyde-3-phosphate dehydrogenase (NAD+) (phosphorylating) activity\; is expressed in several tissues including the gonad.	gpd-3
WBGene00012018	6699.14	5358.5	17449.3	10614.3	10030.3	1.21871	0.415174	8.3731	0.00380816	0.0223277	2.32739	1.65116	6028.82	14031.8	Stress response	Stress response: C-type Lectin	Stress response: C-type Lectin	T25C12.3 is enriched in the germ line, the intestine, and the pharyngeal muscle cell based on proteomic, tiling array, and RNA-seq studies\; is affected by several genes including daf-16, daf-2, and glp-1 based on microarray, proteomic, and RNA-seq studies\; is affected by eleven chemicals including Rotenone, D-glucose, and Zidovudine based on RNA-seq and microarray studies\; is predicted to enco…	0
WBGene00019466	10720.8	18436.9	13470.2	14485.9	14278.5	-0.0606903	0.414806	0.0214058	0.883679	0.939883	0.958805	0.0269263	14578.9	13978	Unassigned	Unassigned	Unassigned	tos-1 is enriched in several tissues, including the alimentary system, the body wall musculature, the germ line, and the nervous system based on microarray and RNA-seq studies\; is affected by several genes including daf-2, clk-1, and sir-2.1 based on microarray, RNA-seq, and tiling array studies\; is affected by five chemicals including aldicarb, Rotenone, and paraquat based on microarray and RN…	tos-1
WBGene00023068	24699.4	19079.5	15927	11917.2	17905.8	-0.652879	0.37887	2.94457	0.0861664	0.204124	0.63601	0.690106	21889.5	13922.1	Ribosome	Ribosome: subunit	Ribosome: subunit	rpl-41.2 is predicted to be a structural constituent of ribosome.	rpl-41.2
WBGene00001502	8826.67	8593.71	15029.6	12671.6	11280.4	0.669162	0.341685	3.80167	0.0512016	0.139807	1.59015	0.85447	8710.19	13850.6	Signaling	Signaling: hippo	Signaling: hippo	ftt-2 is an ortholog of human YWHAB (tyrosine 3-monooxygenase\/tryptophan 5-monooxygenase activation protein beta) and YWHAZ (tyrosine 3-monooxygenase\/tryptophan 5-monooxygenase activation protein zeta)\; exhibits transcription factor binding activity\; is involved in cytoplasmic sequestering of protein, dauer larval development, and negative regulation of protein import into nucleus\; localizes…	ftt-2
WBGene00004452	21601	18462.3	14395.2	13286.2	16936.2	-0.533374	0.341433	2.42663	0.119289	0.257661	0.690937	0.588951	20031.7	13840.7	Ribosome	Ribosome: subunit	Ribosome: subunit	rpl-38 is an ortholog of human RPL38 (ribosomal protein L38)\; is predicted to be a structural constituent of ribosome.	rpl-38
WBGene00006819	9737.74	7982.27	16384.3	11263.6	11342	0.641761	0.387285	2.72364	0.0988722	0.225412	1.56023	0.647023	8860.01	13823.9	Muscle function	Muscle function	Muscle function	unc-87 exhibits actin filament binding activity and myosin binding activity\; is involved in several processes, including actin cytoskeleton organization, negative regulation of muscle filament sliding, and negative regulation of plus-end directed microfilament motor activity\; localizes to the cytoplasmic part and intracellular organelle\; is expressed in several tissues, including the alimentar…	unc-87
WBGene00006759	8826.67	8554.41	16551	11083.3	11253.8	0.668923	0.38243	3.03256	0.0816091	0.195902	1.58989	0.70796	8690.54	13817.1	Extracellular material	Extracellular material: matrix	Extracellular material: matrix	unc-22 exhibits protein kinase binding activity and protein serine\/threonine kinase activity\; is involved in several processes, including adult locomotory behavior, behavioral response to nicotine, and cellular protein modification process\; localizes to the A band\; is expressed in the body wall musculature, the pharyngeal muscle cell, and the vulval muscle.	unc-22
WBGene00006587	13123.3	12527.1	16078.5	11308.5	13259.3	0.0944931	0.372238	0.0644273	0.79963	0.888749	1.06769	0.0512208	12825.2	13693.5	Muscle function	Muscle function	Muscle function	tnt-2 is an ortholog of human TNNT1, TNNT2 (troponin T2, cardiac type), and TNNT3 (troponin T3, fast skeletal type)\; is expressed in the muscular system and the reproductive system\; human TNNT3 exhibits calcium-dependent protein binding activity, troponin C binding activity, and troponin I binding activity.	tnt-2
WBGene00000693	19728.1	19642.4	16978.7	10258.7	16652	-0.531545	0.404522	1.71696	0.190085	0.357362	0.691813	0.446892	19685.3	13618.7	Extracellular material	Extracellular material: collagen	Extracellular material: collagen	col-119 is an ortholog of human SFTPD (surfactant protein D)\; is predicted to be a structural constituent of cuticle.	col-119
WBGene00001066	3158.32	440.377	18062.8	9125.88	7696.84	2.9173	0.77227	12.3519	0.000440546	0.00561172	7.55433	2.2509	1799.35	13594.3	Extracellular material	Extracellular material: collagen	Extracellular material: collagen	dpy-4 is an ortholog of human MARCO (macrophage receptor with collagenous structure)\; is predicted to be a structural constituent of cuticle\; is involved in cuticle development involved in collagen and cuticulin-based cuticle molting cycle.	dpy-4
WBGene00004444	20291.2	14754.4	14741	12443	15557.4	-0.366495	0.373277	0.961428	0.326827	0.51848	0.775665	0.285268	17522.8	13592	Ribosome	Ribosome: subunit	Ribosome: subunit	rpl-30 is an ortholog of human RPL30 (ribosomal protein L30)\; is predicted to have RNA binding activity\; is involved in determination of adult lifespan.	rpl-30
WBGene00012615	18066.3	18545.5	16650	10466.9	15932.2	-0.433126	0.395646	1.19398	0.274529	0.460986	0.740655	0.336312	18305.9	13558.5	Unassigned	Unassigned	Unassigned: regulated by multiple stresses	dct-16 is enriched in the alimentary system, the digestive tract, and the nervous system based on tiling array, RNA-seq, proteomic, and microarray studies\; is affected by several genes including daf-16, daf-2, and daf-12 based on microarray, tiling array, RNA-seq, and proteomic studies\; is affected by fourteen chemicals including Cyclosporine, dimedone, and Rotenone based on proteomic, RNA-seq,…	dct-16
WBGene00001038	11180.4	10315.9	14793.4	12316.8	12151.6	0.334729	0.345168	0.938332	0.332707	0.524309	1.26114	0.280412	10748.2	13555.1	Chaperone	Chaperone: DnaJ domain	Chaperone: DnaJ domain	dnj-20 is an ortholog of human DNAJB11 (DnaJ heat shock protein family (Hsp40) member B11)\; is predicted to have unfolded protein binding activity\; is expressed in the hypodermis and the intestine.	dnj-20
WBGene00009119	28653.2	29575.8	11255.3	15652.6	21284.2	-1.11369	0.366912	8.99359	0.00270928	0.0176576	0.46211	1.75307	29114.5	13453.9	Metabolism	Metabolism: nucleotide	Metabolism: nucleotide	ndk-1 is an ortholog of human NME1 (NME\/NM23 nucleoside diphosphate kinase 1)\; exhibits identical protein binding activity\; is involved in several processes, including positive regulation of MAPK cascade, positive regulation of vulval development, and regulation of cell migration\; is expressed in several tissues, including the alimentary system, the epithelial system, the excretory cell, the …	ndk-1
WBGene00021641	3544.87	628.78	16427.1	10421.2	7755.5	2.68531	0.707744	12.704	0.000364881	0.0050049	6.43218	2.3006	2086.83	13424.2	Unassigned	Unassigned	Unassigned: regulated by multiple stresses	Y47G6A.15 is affected by several genes including daf-2, glp-1, and let-7 based on proteomic, RNA-seq, microarray, and tiling array studies\; is affected by seven chemicals including hydrogen sulfide, Ethanol, and 1-methylnicotinamide based on microarray and RNA-seq studies.	0
WBGene00006764	12525.7	12315.5	15686	11134.9	12915.6	0.110604	0.369882	0.0893933	0.76495	0.867063	1.07968	0.0619493	12420.6	13410.5	Muscle function	Muscle function	Muscle function	unc-27 is an ortholog of human TNNI1 (troponin I1, slow skeletal type), TNNI2 (troponin I2, fast skeletal type), and TNNI3\; exhibits troponin C binding activity\; is involved in locomotion and sarcomere organization\; localizes to the sarcomere\; is expressed in several tissues, including the alimentary system and the muscular system\; human orthologs of this gene are implicated in distal arthro…	unc-27
WBGene00000883	25685.6	27505.7	14414.2	12404	20002.4	-0.987977	0.339815	8.29319	0.00397941	0.0230191	0.504184	1.63791	26595.6	13409.1	Chaperone	Chaperone: cyclophilin	Chaperone: cyclophilin	cyn-7 is an ortholog of human PPIAL4D, PPIAL4G, and PPIA (peptidylprolyl isomerase A)\; is predicted to have peptidyl-prolyl cis-trans isomerase activity.	cyn-7
WBGene00000603	4095.78	831.053	17378.8	9438.28	7935.98	2.4443	0.692492	11.2069	0.000814919	0.00810227	5.4426	2.09139	2463.41	13408.5	Extracellular material	Extracellular material: collagen	Extracellular material: collagen	col-14 is an ortholog of human MARCO (macrophage receptor with collagenous structure)\; is predicted to be a structural constituent of cuticle.	col-14
WBGene00000256	3235.43	536.312	19020.2	7727.24	7629.79	2.82595	0.760921	12.0309	0.000523246	0.00624391	7.09081	2.20454	1885.87	13373.7	Extracellular material	Extracellular material: collagen	Extracellular material: collagen	bli-6 is an ortholog of human MARCO (macrophage receptor with collagenous structure)\; is predicted to be a structural constituent of cuticle.	bli-6
WBGene00002264	12657.6	9729.91	14492.3	11848.7	12182.1	0.234587	0.367704	0.406566	0.523717	0.699527	1.17657	0.155196	11193.8	13170.5	Extracellular material	Extracellular material: galectin	Extracellular material: galectin	lec-1 is an ortholog of human LGALS9 (galectin 9) and LGALS9B (galectin 9B)\; exhibits galactoside binding activity\; localizes to the collagen and cuticulin-based cuticle extracellular matrix.	lec-1
WBGene00002344	20627	23753.8	11410.6	14746.7	17634.5	-0.762705	0.359814	4.44201	0.035065	0.106251	0.58939	0.973668	22190.4	13078.6	Proteolysis proteasome	Proteolysis proteasome: E2	Proteolysis proteasome: E2	let-70 is an ortholog of human UBE2D2 (ubiquitin conjugating enzyme E2 D2) and UBE2D3 (ubiquitin conjugating enzyme E2 D3)\; exhibits ubiquitin protein ligase binding activity and ubiquitin-protein transferase activity\; is involved in protein ubiquitination and ubiquitin-dependent protein catabolic process\; is expressed in several tissues, including the body wall musculature, the hypodermis, th…	let-70
WBGene00010988	6338.97	6495.85	13280.6	12834.1	9737.39	1.0248	0.331264	9.37698	0.00219728	0.0155441	2.03468	1.80844	6417.41	13057.4	Metabolism	Metabolism: 1CC	Metabolism: 1CC: folate	metr-1 is an ortholog of human MTR\; is predicted to have cobalamin binding activity, methionine synthase activity, and zinc ion binding activity\; is expressed in the hypodermis, the intestine, and the pharynx\; human orthologs of this gene are implicated in neural tube defect.	metr-1
WBGene00004426	20574.2	18555.9	12353.7	13654.5	16284.6	-0.589313	0.337577	3.02665	0.0819069	0.196416	0.664659	0.706823	19565.1	13004.1	Ribosome	Ribosome: subunit	Ribosome: subunit	rpl-14 is an ortholog of human RPL14 (ribosomal protein L14)\; is predicted to be a structural constituent of ribosome.	rpl-14
WBGene00001000	8521.28	5662.49	15867	10073.3	10031	0.870905	0.431789	4.00809	0.0452824	0.127991	1.82881	0.892822	7091.89	12970.1	Muscle function	Muscle function	Muscle function	dim-1 is an ortholog of human TTN, MYBPC2, and MYBPC3\; is expressed in the body wall musculature\; human TTN exhibits several functions, including cellular protein modification process, cytoskeletal protein binding activity, and enzyme binding activity.	dim-1
WBGene00000699	5245.27	728.183	16209	9518.71	7925.29	2.10659	0.762034	7.04762	0.00793705	0.0364522	4.30672	1.43828	2986.73	12863.8	Extracellular material	Extracellular material: collagen	Extracellular material: collagen	col-125 is an ortholog of human MARCO (macrophage receptor with collagenous structure)\; is predicted to be a structural constituent of cuticle.	col-125
WBGene00006529	19471.4	22325.2	13019.6	12683.4	16874.9	-0.701442	0.337045	4.28932	0.0383524	0.113466	0.614957	0.945133	20898.3	12851.5	Cytoskeleton	Cytoskeleton: microtubule	Cytoskeleton: microtubule: tubulin	tba-2 is an ortholog of human TUBA1A (tubulin alpha 1a) and TUBA4A (tubulin alpha 4a)\; is predicted to have GTP binding activity and GTPase activity\; is involved in several processes, including centrosome localization, embryo development, and establishment of mitotic spindle orientation\; is expressed in several tissues, including the alimentary system, the muscular system, and the nervous syst…	tba-2
WBGene00006876	5154.98	4204.97	15233.5	10454.2	8761.92	1.45646	0.38876	13.4805	0.000241055	0.00399041	2.74435	2.39898	4679.97	12843.9	Extracellular material	Extracellular material: matrix	Extracellular material: matrix	vab-10 is an ortholog of human DST (dystonin) and MACF1 (microtubule-actin crosslinking factor 1)\; is predicted to have actin filament binding activity\; is involved in cell-cell adhesion and epidermis morphogenesis\; localizes to the hemidesmosome, intracellular organelle, and plasma membrane region\; colocalizes with the intermediate filament\; is expressed in several tissues, including the al…	vab-10
WBGene00022089	15093.6	14941.6	12945.3	12277.9	13814.6	-0.251908	0.330913	0.578778	0.446792	0.63456	0.839785	0.197527	15017.6	12611.6	Metabolism	Metabolism: mitochondria	Metabolism: mitochondria: complex V	Y69A2AR.18 is an ortholog of human ATP5F1C (ATP synthase F1 subunit gamma)\; is predicted to have proton-transporting ATP synthase activity, rotational mechanism\; is expressed in several tissues, including the hypodermis, the muscular system, the nervous system, the pharynx, and the tail.	0
WBGene00000784	10544.3	17078.8	9860.66	15188.6	13168.1	-0.141071	0.439512	0.102984	0.748278	0.857253	0.906846	0.0668909	13811.5	12524.6	Proteolysis general	Proteolysis general: aspartate	Proteolysis general: aspartate: cathepsin	cpr-4 is an ortholog of human CTSB (cathepsin B)\; exhibits cysteine-type endopeptidase activity\; is involved in cellular response to UV, cellular response to gamma radiation, and proteolysis involved in cellular protein catabolic process\; localizes to the extracellular region.	cpr-4
WBGene00006728	19885.4	14971.7	14017.9	10985.9	14965.2	-0.47932	0.376097	1.61686	0.20353	0.374864	0.717315	0.426126	17428.5	12501.9	Proteolysis proteasome	Proteolysis proteasome: ubiquitin domain	Proteolysis proteasome: ubiquitin domain	ubq-2 is an ortholog of human UBA52 (ubiquitin A-52 residue ribosomal protein fusion product 1)\; is predicted to be a structural constituent of ribosome\; is involved in polarity specification of anterior\/posterior axis\; is expressed in several tissues, including the alimentary system, the gonad, the hypodermis, the muscular system, and the nervous system.	ubq-2
WBGene00018271	8282.86	10741.3	15536.4	9303.67	10966.1	0.384839	0.422091	0.828818	0.362614	0.555401	1.30571	0.255393	9512.07	12420	Proteolysis general	Proteolysis general: cysteine	Proteolysis general: cysteine: cathepsin	F41C3.5 is an ortholog of human CTSA (cathepsin A)\; is predicted to have serine-type carboxypeptidase activity\; is expressed in several tissues, including the alimentary system, the muscular system, the nervous system, and the reproductive system.	ctsa-1.1
WBGene00001564	16920.8	46512.4	5735.78	19088.2	22064.3	-1.35348	0.66528	3.99567	0.0456174	0.128637	0.391348	0.890635	31716.6	12412	Metabolism	Metabolism: glycolysis	Metabolism: glycolysis	icl-1 is predicted to have isocitrate lyase activity and malate synthase activity\; is involved in determination of adult lifespan\; localizes to the mitochondrion\; is expressed in the hypodermal cell and the pharynx.	icl-1
WBGene00011673	8992.04	6242.72	16489.1	8295.33	10004.8	0.702024	0.471908	2.1916	0.138765	0.286614	1.62679	0.542702	7617.38	12392.2	Stress response	Stress response: detoxification	Stress response: detoxification: CYP	cyp-13A6 is an ortholog of human TBXAS1 (thromboxane A synthase 1) and members of the human CYP3 (Cytochrome P450 family 3) gene family including CYP3A4, CYP3A7, and CYP3A5\; is predicted to have heme binding activity, iron ion binding activity, and oxidoreductase activity.	cyp-13A6
WBGene00004274	13413.5	14247	12564.2	12089.9	13078.7	-0.16599	0.331896	0.249991	0.617081	0.770354	0.891317	0.11331	13830.2	12327.1	Trafficking	Trafficking: vesicle targeting/fusion	Trafficking: vesicle targeting/fusion: RAB	rab-11.1 is an ortholog of human RAB11A (RAB11A, member RAS oncogene family) and RAB11B (RAB11B, member RAS oncogene family)\; is predicted to have GTP binding activity and GTPase activity\; is involved in several processes, including cortical granule exocytosis, eggshell formation, and embryo development\; localizes to the cortical granule and recycling endosome\; is expressed in the gonad.	rab-11.1
WBGene00004300	3869.53	657.676	15521.2	9011.58	7264.99	2.43789	0.722888	10.2355	0.00137762	0.0114256	5.41847	1.94212	2263.6	12266.4	Extracellular material	Extracellular material: collagen	Extracellular material: collagen	ram-2 is an ortholog of human MARCO (macrophage receptor with collagenous structure)\; is predicted to be a structural constituent of cuticle\; is involved in nematode male tail tip morphogenesis and sensory organ development.	ram-2
WBGene00000479	44235.8	65563	7319.05	17058	33544	-2.17124	0.508962	16.7046	4.37e-05	0.00163586	0.222019	2.78625	54899.4	12188.5	mRNA functions	mRNA functions: processing	mRNA functions: processing: helicase	cgh-1 is an ortholog of human DDX6 (DEAD-box helicase 6)\; is predicted to have RNA helicase activity\; is involved in several processes, including cytoplasmic mRNA processing body assembly, determination of adult lifespan, and gamete generation\; localizes to the cytoplasm, cytoplasmic ribonucleoprotein granule, and messenger ribonucleoprotein complex\; is expressed in the male, the nervous syst…	cgh-1
WBGene00000669	7371.79	2347.52	16040.4	8253.84	8503.38	1.32162	0.606183	4.59634	0.0320403	0.0991365	2.49946	1.00377	4859.66	12147.1	Extracellular material	Extracellular material: collagen	Extracellular material: collagen	col-94 is an ortholog of human SFTPD (surfactant protein D)\; is predicted to be a structural constituent of cuticle.	col-94
WBGene00001067	2684.52	438.066	16605.3	7679.82	6851.92	2.95908	0.750544	13.4079	0.000250562	0.00407891	7.77626	2.38946	1561.29	12142.5	Extracellular material	Extracellular material: collagen	Extracellular material: collagen	dpy-5 is an ortholog of human SFTPD (surfactant protein D)\; is a structural constituent of collagen and cuticulin-based cuticle\; is involved in cuticle development involved in collagen and cuticulin-based cuticle molting cycle, post-embryonic body morphogenesis, and regulation of growth\; localizes to the collagen and cuticulin-based cuticle extracellular matrix\; is expressed in the hypodermis.	dpy-5
WBGene00000786	9295.39	13699.1	13148.2	11024	11791.7	0.0720792	0.387541	0.0345878	0.852462	0.920551	1.05123	0.0359523	11497.2	12086.1	Stress response	Stress response: osmotic	Stress response: osmotic	cpr-6 is an ortholog of human CTSB (cathepsin B)\; is predicted to have cysteine-type peptidase activity\; localizes to the lysosome.	cpr-6
WBGene00000230	14053.7	15012.1	12193.7	11904.5	13291	-0.270395	0.331793	0.663179	0.41544	0.604514	0.829093	0.218594	14532.9	12049.1	Metabolism	Metabolism: mitochondria	Metabolism: mitochondria: complex V	atp-3 is an ortholog of human ATP5PO (ATP synthase peripheral stalk subunit OSCP)\; is predicted to have proton-transporting ATP synthase activity, rotational mechanism\; is involved in determination of adult lifespan and mitochondrial ATP synthesis coupled proton transport\; is expressed in several tissues, including the alimentary system, the epithelial system, the muscular system, the nervous …	atp-3
WBGene00005018	2416.68	488.923	15134.4	8854.11	6723.53	3.04522	0.686664	16.8422	4.06e-05	0.00157909	8.25474	2.80159	1452.8	11994.3	Extracellular material	Extracellular material: collagen	Extracellular material: collagen	sqt-3 is predicted to be a structural constituent of cuticle\; is involved in cuticle development involved in collagen and cuticulin-based cuticle molting cycle\; localizes to the collagen and cuticulin-based cuticle extracellular matrix\; is expressed in the hypodermis.	sqt-3
WBGene00000217	3330.8	5398.96	14187.5	9797.26	8178.63	1.45815	0.430718	11.006	0.000908191	0.00877436	2.74757	2.05678	4364.88	11992.4	Proteolysis general	Proteolysis general: aspartate	Proteolysis general: aspartate: unassigned	asp-4 is an ortholog of human CTSD (cathepsin D)\; is predicted to have aspartic-type endopeptidase activity\; is involved in necrotic cell death and proteolysis\; localizes to the lysosome.	asp-4
WBGene00004434	16990.8	15253.7	13220.6	10714.2	14044.8	-0.429964	0.350377	1.50037	0.220614	0.396448	0.74228	0.401813	16122.3	11967.4	Ribosome	Ribosome: subunit	Ribosome: subunit	rpl-22 is an ortholog of human RPL22 (ribosomal protein L22) and RPL22L1\; is predicted to be a structural constituent of ribosome.	rpl-22
WBGene00006787	5975.75	2695.43	14894.4	8988.72	8138.57	1.46161	0.51335	7.78309	0.00527374	0.0276232	2.75415	1.55873	4335.59	11941.5	Extracellular material	Extracellular material: matrix	Extracellular material: matrix	unc-52 is an ortholog of human HSPG2 (heparan sulfate proteoglycan 2)\; exhibits structural molecule activity\; is involved in several processes, including animal organ development, cell migration, and embryo development\; localizes to the basement membrane and striated muscle dense body\; is expressed in several tissues, including the alimentary system, the hypodermis, the muscular system, and t…	unc-52
WBGene00000599	5581.09	764.014	13388.2	10422.9	7539.07	1.90783	0.750669	6.03807	0.0140006	0.0544395	3.75245	1.26409	3172.55	11905.6	Extracellular material	Extracellular material: collagen	Extracellular material: collagen	col-10 is an ortholog of human SFTPD (surfactant protein D)\; is predicted to be a structural constituent of cuticle.	col-10
WBGene00004422	33250.2	33432.8	10762.8	12965.4	22602.8	-1.49071	0.342442	18.1647	2.03e-05	0.00110419	0.355838	2.95696	33341.5	11864.1	Ribosome	Ribosome: subunit	Ribosome: subunit	rpl-11.1 is an ortholog of human RPL11 (ribosomal protein L11)\; is predicted to have rRNA binding activity\; is expressed in the germ line\; human orthologs of this gene are implicated in Diamond-Blackfan anemia.	rpl-11.1
WBGene00022951	7407.3	8901.17	9619.65	14046.5	9993.66	0.537238	0.386755	1.91858	0.166014	0.326436	1.45119	0.486202	8154.23	11833.1	Non-coding RNA	Non-coding RNA: ncRNA	Non-coding RNA: ncRNA	C30E1.9 is enriched in the nervous system and the retrovesicular ganglion based on microarray studies\; is affected by several genes including daf-2, daf-12, and pgl-1 based on tiling array, RNA-seq, and microarray studies\; is affected by ten chemicals including 1-methylnicotinamide, Rotenone, and Cry5B based on RNA-seq and microarray studies.	0
WBGene00004130	4943.95	3903.29	14976.3	8683.93	8126.86	1.41911	0.427365	10.6108	0.00112429	0.00993214	2.67421	2.00296	4423.62	11830.1	Cytoskeleton	Cytoskeleton: unassigned	Cytoskeleton: unassigned	ketn-1 exhibits actin filament binding activity\; localizes to the I band\; is expressed in several tissues, including the alimentary system, the muscular system, and the reproductive system.	ketn-1
WBGene00009982	3759.96	614.91	16597.7	7055.01	7006.88	2.43456	0.758838	9.26555	0.00233504	0.0161358	5.40601	1.79221	2187.43	11826.3	Unassigned	Unassigned	Unassigned: regulated by multiple stresses	F53F1.4 is enriched in the AFD, the ASER, the germline precursor cell, and the hypodermis based on tiling array and RNA-seq studies\; is affected by several genes including daf-16, daf-2, and glp-1 based on microarray, RNA-seq, and tiling array studies\; is affected by seventeen chemicals including aldicarb, 1-methylnicotinamide, and nicotinic acid based on microarray and RNA-seq studies.	0
WBGene00000757	24257.1	20097.8	14198	9424.74	16994.4	-0.908942	0.39254	5.27552	0.0216273	0.0741036	0.532575	1.13016	22177.5	11811.4	Extracellular material	Extracellular material: collagen	Extracellular material: collagen	col-184 is an ortholog of human SFTPD (surfactant protein D)\; is predicted to be a structural constituent of cuticle.	col-184
WBGene00044080	9485.12	6744.36	12608	10920.7	9939.57	0.535773	0.375873	2.02029	0.155209	0.311187	1.44972	0.506979	8114.74	11764.4	Unassigned	Unassigned	Unassigned: regulated by multiple stresses	D1086.10 is enriched in the cephalic sheath cell and the hypodermis based on tiling array and RNA-seq studies\; is affected by several genes including daf-16, daf-2, and let-7 based on proteomic, RNA-seq, and microarray studies\; is affected by fourteen chemicals including Ethanol, manganese chloride, and Mianserin based on RNA-seq and microarray studies.	0
WBGene00001581	3212.09	2921.98	15549.8	7832.22	7379.01	1.93044	0.451151	17.0939	3.56e-05	0.00147385	3.81172	2.83155	3067.04	11691	Globin	Globin	Globin	gfi-1 is involved in chromatin remodeling\; localizes to the membrane raft\; is expressed in the I1L, the I1R, the RIH, and the intestine.	gfi-1
WBGene00007385	14522.4	15247.9	11865	11447.3	13270.7	-0.352779	0.331289	1.13114	0.287532	0.475308	0.783074	0.323025	14885.2	11656.2	Metabolism	Metabolism: mitochondria	Metabolism: mitochondria: complex V	atp-5 is an ortholog of human ATP5PD (ATP synthase peripheral stalk subunit d)\; is predicted to have proton transmembrane transporter activity.	atp-5
WBGene00000740	5366	683.105	14292.3	8948.08	7322.37	1.94175	0.775025	5.85453	0.015537	0.0584464	3.8417	1.23324	3024.55	11620.2	Extracellular material	Extracellular material: collagen	Extracellular material: collagen	col-167 is an ortholog of human MARCO (macrophage receptor with collagenous structure)\; is predicted to be a structural constituent of cuticle.	col-167
WBGene00006917	10793.9	8248.12	13494.9	9702.43	10559.8	0.284742	0.387764	0.538351	0.463117	0.649357	1.21819	0.187516	9521.01	11598.7	Lysosome	Lysosome: Vacuolar ATPase	Lysosome: Vacuolar ATPase	vha-8 is an ortholog of human ATP6V1E1 (ATPase H+ transporting V1 subunit E1) and ATP6V1E2 (ATPase H+ transporting V1 subunit E2)\; is predicted to have proton-transporting ATPase activity, rotational mechanism\; localizes to the apical plasma membrane and cytoplasm\; is expressed in several tissues, including the excretory cell, the head, the hypodermis, the intestine, and the reproductive syste…	vha-8
WBGene00016405	11176.4	13672.5	11419.2	11768.2	12009.1	-0.099824	0.345759	0.0833377	0.772824	0.872132	0.933147	0.0594178	12424.4	11593.7	Proteolysis proteasome	Proteolysis proteasome: E3	Proteolysis proteasome: E3: HECT	hecd-1 is an ortholog of human HECTD1 (HECT domain E3 ubiquitin protein ligase 1)\; is predicted to have ligase activity, metal ion binding activity, and ubiquitin-protein transferase activity\; is involved in several processes, including determination of adult lifespan, hemidesmosome assembly, and regulation of signal transduction.	hecd-1
WBGene00001393	10808.1	16100.9	10194.1	12952.7	12513.9	-0.21725	0.396167	0.300439	0.583608	0.744745	0.860204	0.127993	13454.5	11573.4	Metabolism	Metabolism: lipid	Metabolism: lipid: fatty acid	fat-1 exhibits omega-3 fatty acid desaturase activity\; is involved in positive regulation of locomotion and unsaturated fatty acid biosynthetic process\; is expressed in the intestine, the nerve ring, and touch receptor neurons.	fat-1
WBGene00017166	12672.9	15555.4	11361.1	11778.4	12841.9	-0.286769	0.346199	0.685023	0.407863	0.597964	0.819736	0.223325	14114.1	11569.7	Metabolism	Metabolism: glycolysis	Metabolism: glycolysis	aldo-2 is an ortholog of human ALDOA, ALDOB, and ALDOC\; is predicted to have fructose-bisphosphate aldolase activity\; is expressed widely\; human orthologs of this gene are implicated in hereditary fructose intolerance syndrome.	aldo-2
WBGene00018811	5648.05	4745.9	14992.5	8117.53	8375.99	1.15273	0.437592	6.76301	0.00930667	0.0406161	2.22335	1.3913	5196.98	11555	Metabolism	Metabolism: lipid	Metabolism: lipid: phospholipid	pmt-2 is an ortholog of human METTL7A (methyltransferase like 7A) and METTL7B (methyltransferase like 7B)\; exhibits phosphatidyl-N-dimethylethanolamine N-methyltransferase activity and phosphatidyl-N-methylethanolamine N-methyltransferase activity\; is involved in phosphatidylcholine biosynthetic process.	pmt-2
WBGene00000647	2749.46	523.598	15524	7485.94	6570.76	2.81337	0.716814	13.4524	0.000244698	0.00401616	7.02925	2.39619	1636.53	11505	Extracellular material	Extracellular material: collagen	Extracellular material: collagen	col-71 is an ortholog of human COLQ\; is predicted to be a structural constituent of cuticle\; is expressed in the hyp7 syncytium and the seam cell.	col-71
WBGene00002010	11181.5	12675	13251.1	9754.08	11715.4	-0.0524298	0.367694	0.0203317	0.886615	0.94215	0.964311	0.0258799	11928.2	11502.6	Stress response	Stress response: heat	Stress response: heat	hsp-6 is an ortholog of human HSPA9 (heat shock protein family A (Hsp70) member 9)\; is predicted to have ATP binding activity and unfolded protein binding activity\; is involved in mitochondrial unfolded protein response\; localizes to the mitochondrion\; is expressed in the intestine and the muscle cell.	hsp-6
WBGene00004497	17663.5	14510.5	12093.6	10869.9	13784.4	-0.486563	0.348437	1.94084	0.163577	0.322844	0.713724	0.491007	16087	11481.8	Ribosome	Ribosome: subunit	Ribosome: subunit	rps-28 is an ortholog of human RPS28\; is predicted to be a structural constituent of ribosome.	rps-28
WBGene00001684	6547.97	7419.37	13089.1	9849.75	9226.55	0.715737	0.364276	3.82174	0.0505918	0.138419	1.64232	0.858805	6983.67	11469.4	Metabolism	Metabolism: glycolysis	Metabolism: glycolysis	gpd-2 is an ortholog of human GAPDH\; is predicted to have NAD binding activity, NADP binding activity, and glyceraldehyde-3-phosphate dehydrogenase (NAD+) (phosphorylating) activity\; is expressed in several tissues, including the head, the hypodermis, the muscular system, and the nervous system.	gpd-2
WBGene00022781	11783.1	14308.2	10802.8	12134	12257	-0.185886	0.349033	0.283442	0.594454	0.753051	0.879109	0.123175	13045.7	11468.4	Metabolism	Metabolism: lipid	Metabolism: lipid: phospholipid	pmt-1 exhibits phosphoethanolamine N-methyltransferase activity\; is involved in multicellular organism reproduction, nematode larval development, and phosphatidylcholine biosynthesis from phosphoryl-ethanolamine via N-dimethylethanolamine phosphate and CDP-choline\; is expressed in the seam cell.	pmt-1
WBGene00009772	17660.4	19663.2	10131.2	12774.9	15057.4	-0.704342	0.353446	3.93251	0.0473611	0.13191	0.613722	0.879724	18661.8	11453	Nucleic acid	Nucleic acid: binding	Nucleic acid: binding: zinc finger	ztf-7 is an ortholog of human ZNF277\; is predicted to have nucleic acid binding activity\; is expressed in several tissues, including the anal region, the digestive tract, the head, the muscular system, and the reproductive system.	ztf-7
WBGene00000215	9621.07	8456.17	13396.8	9421.35	10223.9	0.335982	0.376857	0.793051	0.373179	0.565857	1.26224	0.247293	9038.62	11409.1	Proteolysis general	Proteolysis general: aspartate	Proteolysis general: aspartate: unassigned	asp-2 is an ortholog of human PGA4, NAPSA, and PGA5\; is predicted to have aspartic-type endopeptidase activity.	asp-2
WBGene00000064	20837	20785.6	11911.7	10887.7	16105.5	-0.868376	0.332754	6.7103	0.00958575	0.0415687	0.547763	1.38123	20811.3	11399.7	Cytoskeleton	Cytoskeleton: actin function	Cytoskeleton: actin function: actin	act-2 is an ortholog of human ACTB, ACTRT1 (actin related protein T1), and ACTL10 (actin like 10) and members of the human ACT (Actins) gene family including ACTC1, ACTA2, and ACTA1\; is predicted to have ATP binding activity\; is involved in several processes, including cortical actin cytoskeleton organization, cytoskeleton-dependent cytokinesis, and embryo development\; localizes to the actin f…	act-2
WBGene00006434	13829.5	15690.6	12232.7	10489	13060.4	-0.377628	0.344871	1.19559	0.274204	0.460649	0.769702	0.33663	14760	11360.8	Stress response	Stress response: oxidative	Stress response: oxidative	prdx-2 is an ortholog of human PRDX1 (peroxiredoxin 1) and PRDX2 (peroxiredoxin 2)\; exhibits thioredoxin peroxidase activity\; is involved in several processes, including determination of adult lifespan, heat acclimation, and hydrogen peroxide catabolic process\; localizes to the cytoplasm\; is expressed in several tissues, including the alimentary system, the head, the muscular system, the nerv…	prdx-2
WBGene00002263	10994.8	19380.1	10679	12010.4	13266	-0.420835	0.422506	0.988617	0.320081	0.51084	0.746992	0.291715	15187.4	11344.7	Unassigned	Unassigned	Unassigned	lea-1 is an ortholog of human PLIN4 (perilipin 4)\; is predicted to have lipid binding activity\; is involved in hyperosmotic response, response to desiccation, and response to heat\; is expressed in several tissues including the body wall musculature and the gonad.	lea-1
WBGene00004491	15498.4	12153.7	12676.6	9998.76	12581.9	-0.286288	0.369324	0.59991	0.438613	0.627053	0.820009	0.202695	13826.1	11337.7	Ribosome	Ribosome: subunit	Ribosome: subunit	rps-22 is an ortholog of human RPS15A (ribosomal protein S15a)\; is predicted to be a structural constituent of ribosome\; is involved in determination of adult lifespan\; is expressed in several tissues, including the alimentary system, the hypodermis, and the nervous system.	rps-22
WBGene00003162	14061.8	15237.5	11739.2	10921.6	12990	-0.370664	0.334508	1.22451	0.268478	0.454059	0.773426	0.342888	14649.7	11330.4	Metabolism	Metabolism: glycolysis	Metabolism: glycolysis	mdh-2 is an ortholog of human Mdh2\; is predicted to have L-malate dehydrogenase activity\; localizes to the mitochondrion\; is expressed in the body wall musculature, the intestine, and the pharynx.	mdh-2
WBGene00000218	12418.2	11418.6	13369.2	9267.26	11618.3	-0.0745649	0.376784	0.0391603	0.843131	0.914968	0.949628	0.0385941	11918.4	11318.2	Proteolysis general	Proteolysis general: aspartate	Proteolysis general: aspartate: cathepsin	asp-5 is an ortholog of human PGA4, NAPSA, and PGA5\; is predicted to have aspartic-type endopeptidase activity\; is expressed in the intestine.	asp-5
WBGene00002083	15945.8	15016.7	12681.4	9903.09	13386.8	-0.45521	0.353432	1.65206	0.198679	0.368995	0.729404	0.432979	15481.3	11292.2	Ribosome	Ribosome: EIF	Ribosome: EIF	inf-1 is an ortholog of human EIF4A1 (eukaryotic translation initiation factor 4A1) and EIF4A2 (eukaryotic translation initiation factor 4A2)\; is predicted to have ATP binding activity, ATP-dependent RNA helicase activity, and translation initiation factor activity\; is expressed in the germ line, the intestine, the nervous system, and the pharynx.	inf-1
WBGene00000472	12258.9	12895.8	11723.1	10685.4	11890.8	-0.166787	0.334456	0.248548	0.6181	0.771119	0.890824	0.112879	12577.3	11204.2	mRNA functions	mRNA functions: processing	mRNA functions: processing: cold shock	cey-1 is an ortholog of human YBX1 (Y-box binding protein 1), YBX2 (Y-box binding protein 2), and YBX3 (Y-box binding protein 3)\; is predicted to have DNA binding activity\; localizes to the endoplasmic reticulum\; is expressed in the germ line, the muscle cell, the pharynx, and the somatic cell.	cey-1
WBGene00012097	14654.3	14485.1	8772.76	13618.1	12882.6	-0.380037	0.390345	0.945173	0.330951	0.522305	0.768418	0.282076	14569.7	11195.4	Transmembrane transport	Transmembrane transport: ABC	Transmembrane transport: ABC	abcf-2 is an ortholog of human ABCF2 (ATP binding cassette subfamily F member 2)\; is predicted to have ATP binding activity and ATPase activity\; is expressed in the excretory cell, the head, the hypodermis, the intestine, and the pharynx.	abcf-2
WBGene00017075	18941.8	19651.7	11017.2	11353.4	15241	-0.786755	0.330505	5.59803	0.0179807	0.0649293	0.579647	1.18756	19296.8	11185.3	Transcription: chromatin	Transcription: chromatin modification	Transcription: chromatin modification: unassigned	nap-1 is an ortholog of human NAP1L1 and NAP1L2\; exhibits cholesterol binding activity and transcription factor binding activity\; localizes to the cytoplasm and nucleus.	nap-1
WBGene00010070	9365.4	6863.41	13624.5	8635.67	9622.25	0.455867	0.416956	1.19043	0.275243	0.461694	1.37161	0.335646	8114.4	11130.1	Proteolysis general	Proteolysis general: metallopeptidase	Proteolysis general: metallopeptidase	nep-17 is an ortholog of human ECEL1 (endothelin converting enzyme like 1), MME, and PHEX (phosphate regulating endopeptidase homolog X-linked)\; is predicted to have metalloendopeptidase activity\; localizes to the membrane raft\; is expressed in the intestine.	nep-17
WBGene00016630	10550.4	21894	6929.42	15269.9	13660.9	-0.547419	0.546104	0.998871	0.317584	0.507942	0.684243	0.294186	16222.2	11099.7	Unassigned	Unassigned	Unassigned	acer-1 is predicted to have catalytic activity\; is expressed widely.	acer-1
WBGene00003920	18153.5	19710.6	10564.7	11587	15004	-0.773404	0.335685	5.2461	0.0219961	0.0750042	0.585035	1.12491	18932.1	11075.8	Signaling	Signaling: unassigned	Signaling: unassigned	par-5 is an ortholog of human YWHAB (tyrosine 3-monooxygenase\/tryptophan 5-monooxygenase activation protein beta) and YWHAZ (tyrosine 3-monooxygenase\/tryptophan 5-monooxygenase activation protein zeta)\; is predicted to have protein domain specific binding activity\; is involved in several processes, including asymmetric protein localization involved in cell fate determination, cell fate specif…	par-5
WBGene00004496	17770	13072.6	12018.4	10099.5	13240.1	-0.479736	0.371868	1.65671	0.198049	0.368115	0.717109	0.434016	15421.3	11058.9	Ribosome	Ribosome: subunit	Ribosome: subunit	rps-27 is an ortholog of human RPS27 (ribosomal protein S27) and RPS27L (ribosomal protein S27 like)\; is predicted to have metal ion binding activity\; is expressed in several tissues, including the alimentary system, the excretory cell, the hypodermis, the muscular system, and the reproductive system.	rps-27
WBGene00001244	2253.34	6349.06	12538.5	9563.59	7676.12	1.36145	0.543393	6.05786	0.0138445	0.0540247	2.56943	1.26741	4301.2	11051	Metabolism	Metabolism: lipid	Metabolism: lipid: fatty acid	elo-6 is an ortholog of human ELOVL3 and ELOVL6\; is predicted to have transferase activity, transferring acyl groups other than amino-acyl groups\; is expressed in amphid neurons, the intestine, the nerve ring, and the vulva.	elo-6
WBGene00016493	17674.6	13108.4	11604	10439.9	13206.7	-0.481783	0.364765	1.73652	0.18758	0.353951	0.716092	0.451057	15391.5	11021.9	Metabolism	Metabolism: mitochondria	Metabolism: mitochondria: ribosome	C37A2.7 is an ortholog of human RPLP2 (ribosomal protein lateral stalk subunit P2)\; is predicted to encode a protein with the following domain: Ribosomal protein P1\/P2, N-terminal domain.	0
WBGene00008448	1669.96	352.533	14467.6	7574.84	6016.23	3.44578	0.688213	20.7249	5.3e-06	0.000532958	10.8964	3.27331	1011.25	11021.2	Unassigned	Unassigned	Unassigned: regulated by multiple stresses	E01G4.6 is enriched in the PLM and the amphid sheath cell based on RNA-seq studies\; is affected by several genes including daf-16, daf-2, and glp-1 based on proteomic, microarray, and RNA-seq studies\; is affected by fourteen chemicals including Heme, hydrogen sulfide, and methylmercury hydroxide based on microarray and RNA-seq studies.	0
WBGene00022679	3044.69	602.196	14458.1	7553.68	6414.65	2.59337	0.701444	12.1535	0.000489968	0.00600294	6.03506	2.22164	1823.44	11005.9	Unassigned	Unassigned	Unassigned: regulated by multiple stresses	ZK180.5 is enriched in several tissues, including the DA neuron, the alimentary system, the hypodermis, and the somatic gonad precursor based on tiling array, RNA-seq, and microarray studies\; is affected by several genes including daf-16, daf-2, and age-1 based on microarray, quantitative PCR, tiling array, proteomic, and RNA-seq studies\; is affected by twenty chemicals including hydrogen sulfi…	0
WBGene00018846	13701.6	14247	10889.5	11113.8	12488	-0.345052	0.33071	1.08604	0.297349	0.485568	0.78728	0.31375	13974.3	11001.6	Ribosome	Ribosome: EIF	Ribosome: EIF	eef-1B.1 is an ortholog of human EEF1D\; is predicted to have translation elongation factor activity.	eef-1B.1
WBGene00004394	2504.95	517.819	14487.6	7407.21	6229.39	2.85645	0.694888	14.7044	0.000125752	0.00273552	7.2423	2.56296	1511.38	10947.4	Extracellular material	Extracellular material: collagen	Extracellular material: collagen	rol-1 is predicted to be a structural constituent of cuticle.	rol-1
WBGene00006929	67409.4	193172	14266.6	7478.32	70581.5	-3.58299	0.583601	30.7433	2.95e-08	1.05e-05	0.0834473	4.97867	130291	10872.4	Metabolism	Metabolism: lipid	Metabolism: lipid: binding	vit-5 is an ortholog of human CTD-3088G3.8\; is predicted to have lipid transporter activity and nutrient reservoir activity\; is expressed in the intestine.	vit-5
WBGene00001725	3446.46	613.754	14553.3	7031.3	6411.21	2.41023	0.729861	9.83559	0.00171168	0.0131681	5.3156	1.88048	2030.11	10792.3	Signaling	Signaling: hedgehog-like	Signaling: hedgehog-like	grl-16 is enriched in the hypodermis, the intestine, the nervous system, and the reproductive system based on proteomic, tiling array, RNA-seq, and microarray studies\; is affected by several genes including daf-16, daf-2, and glp-1 based on microarray, proteomic, and RNA-seq studies\; is affected by fifteen chemicals including hydrogen sulfide, 1-methylnicotinamide, and nicotinic acid based on m…	grl-16
WBGene00004336	14543.7	15802.7	10557	10905.5	12952.2	-0.499698	0.333049	2.24001	0.13448	0.280492	0.707255	0.55208	15173.2	10731.3	Transmembrane protein	Transmembrane protein: unassigned	Transmembrane protein: unassigned	ret-1 is an ortholog of human RTN3 and RTN4\; localizes to the endomembrane system\; is expressed in several tissues, including the nervous system and the reproductive system.	ret-1
WBGene00000182	10329.2	9296.47	12386.1	9015.81	10256.9	0.12497	0.368641	0.114884	0.734651	0.849621	1.09049	0.0707746	9812.85	10700.9	Trafficking	Trafficking: ER/Golgi	Trafficking: ER/Golgi: ARF	arf-1.2 is an ortholog of human ARF1 (ADP ribosylation factor 1)\; is predicted to have GTP binding activity\; is involved in several processes, including embryo development, intracellular protein transport, and mitochondrion organization\; localizes to the endoplasmic reticulum\; is expressed in several tissues, including the alimentary system, the epithelial system, the muscular system, the ner…	arf-1
WBGene00011128	10513.9	8641.1	11022.9	10261.2	10109.8	0.152034	0.346779	0.192119	0.661159	0.80236	1.11113	0.0956305	9577.49	10642	Metabolism	Metabolism: nucleotide	Metabolism: nucleotide	R07H5.8 is an ortholog of human ADK\; is predicted to have adenosine kinase activity\; is expressed in several tissues, including the alimentary system, the body wall musculature, the epithelial system, the excretory cell, and the reproductive system.	adk-1
WBGene00003214	6616.96	6577.92	13073.9	8132.77	8600.38	0.684518	0.398965	2.91663	0.0876708	0.206614	1.60716	0.684841	6597.44	10603.3	Metabolism	Metabolism: 1CC	Metabolism: 1CC: folate	mel-32 is an ortholog of human SHMT1\; is predicted to have glycine hydroxymethyltransferase activity and pyridoxal phosphate binding activity\; is involved in embryo development\; localizes to the mitochondrion\; is expressed in the hypodermis and the intestine.	mel-32
WBGene00006780	5013.95	5412.83	12551.8	8600.12	7894.68	1.02049	0.379768	7.07582	0.00781312	0.0360507	2.02861	1.44309	5213.39	10576	Neuronal function	Neuronal function: development	Neuronal function: development	unc-44 is an ortholog of human ANK1 (ankyrin 1), ANK2 (ankyrin 2), and ANK3 (ankyrin 3)\; exhibits cell adhesion molecule binding activity\; is involved in body morphogenesis, dorsal\/ventral axon guidance, and positive regulation of growth\; localizes to the lateral plasma membrane\; is expressed in several tissues, including the alimentary system, the epithelial system, the muscular system, the…	unc-44
WBGene00004409	19080.8	16054.7	10611.3	10419.5	14041.6	-0.740431	0.341378	4.6538	0.0309849	0.0968205	0.598561	1.01403	17567.8	10515.4	Ribosome	Ribosome: subunit	Ribosome: subunit	rla-1 is an ortholog of human RPLP1 (ribosomal protein lateral stalk subunit P1)\; is predicted to be a structural constituent of ribosome.	rla-1
WBGene00000273	10121.2	9310.34	9560.58	11346.6	10084.7	0.105599	0.344254	0.0940731	0.759062	0.863371	1.07594	0.0638024	9715.79	10453.6	Transmembrane protein	Transmembrane protein: unassigned	Transmembrane protein: unassigned	brp-1 is enriched in the PLM based on RNA-seq studies\; is affected by several genes including daf-16, daf-2, and daf-12 based on microarray, RNA-seq, and proteomic studies\; is affected by seven chemicals including Cry5B, Aspirin, and Zidovudine based on RNA-seq and microarray studies.	brp-1
WBGene00000616	8496.93	1429.78	13390.2	7512.19	7707.26	1.07421	0.727732	2.13046	0.144397	0.295293	2.10557	0.529747	4963.36	10451.2	Extracellular material	Extracellular material: collagen	Extracellular material: collagen	col-39 is an ortholog of human SFTPD (surfactant protein D)\; is predicted to be a structural constituent of cuticle.	col-39
WBGene00002065	6245.63	3867.46	12418.5	8339.35	7717.73	1.03736	0.434548	5.58077	0.0181587	0.0654138	2.05247	1.18433	5056.54	10378.9	Ribosome	Ribosome: EIF	Ribosome: EIF	iff-2 is an ortholog of human EIF5A and EIF5AL1\; is predicted to have ribosome binding activity and translation elongation factor activity\; is involved in several processes, including gamete generation, gonad morphogenesis, and nematode larval development\; is expressed in the excretory cell, the hypodermis, the pharynx, the rectal muscle, and the spermatheca.	iff-2
WBGene00000639	2365.95	502.793	14064.6	6589.36	5880.68	2.84772	0.698694	14.4669	0.000142648	0.00293987	7.19862	2.53167	1434.37	10327	Extracellular material	Extracellular material: collagen	Extracellular material: collagen	col-63 is an ortholog of human SFTPD (surfactant protein D)\; is predicted to be a structural constituent of cuticle.	col-63
WBGene00000785	7900.37	5215.18	12993.9	7456.31	8391.43	0.640783	0.451554	1.99746	0.157563	0.314341	1.55917	0.502599	6557.77	10225.1	Proteolysis general	Proteolysis general: cysteine	Proteolysis general: cysteine: unassigned	cpr-5 is an ortholog of human CTSB (cathepsin B)\; is predicted to have cysteine-type peptidase activity.	cpr-5
WBGene00006959	6493.18	6946.63	11918.3	8466.35	8456.13	0.600962	0.371879	2.59292	0.107342	0.23935	1.51673	0.620967	6719.91	10192.3	Stress response	Stress response: ER	Stress response: ER	xbp-1 is an ortholog of human XBP1 (X-box binding protein 1)\; exhibits RNA polymerase II regulatory region sequence-specific DNA binding activity\; is involved in nematode larval development, positive regulation of transcription from RNA polymerase II promoter involved in unfolded protein response, and response to tunicamycin\; localizes to the nucleus\; is expressed widely\; is used to study Al…	xbp-1
WBGene00000552	9531.78	9037.56	10449.4	9870.07	9722.2	0.12993	0.332919	0.152262	0.696383	0.826546	1.09424	0.082733	9284.67	10159.7	Signaling	Signaling: calcium	Signaling: calcium: calmodulin	cmd-1 is an ortholog of human CALM1 (calmodulin 1)\; is predicted to have calcium ion binding activity\; is involved in several processes, including apoptotic cell clearance, cell migration, and embryo development\; localizes to the cell periphery and intracellular organelle\; human orthologs of this gene are implicated in catecholaminergic polymorphic ventricular tachycardia 4, long QT syndrome …	cmd-1
WBGene00022644	1983.46	595.261	14860.1	5278.77	5679.39	2.96504	0.671138	16.8317	4.08e-05	0.00158407	7.80846	2.80022	1289.36	10069.4	Stress response	Stress response: pathogen	Stress response: pathogen: unassigned	dod-19 is involved in innate immune response\; localizes to the membrane raft.	dod-19
WBGene00008506	6256.79	7257.56	12255.6	7879.63	8412.39	0.575222	0.397098	2.08462	0.148789	0.301529	1.48991	0.52067	6757.17	10067.6	Metabolism	Metabolism: pentose phosphate pathway	Metabolism: pentose phosphate pathway	tkt-1 is an ortholog of human TKT and TKTL2\; is predicted to have catalytic activity\; is expressed in the intestine, the pharynx, and the reproductive system.	tkt-1
WBGene00009342	5541.52	4406.08	11640.2	8474.81	7515.65	1.0158	0.381174	6.96072	0.00833184	0.0376436	2.02202	1.42431	4973.8	10057.5	Metabolism	Metabolism: lipid	Metabolism: lipid: fatty acid	fasn-1 is an ortholog of human FASN (fatty acid synthase)\; is predicted to have several functions, including fatty acid synthase activity, hydrolase activity, acting on ester bonds, and oxidoreductase activity\; is expressed in several tissues, including the hypodermal cell, the intestine, the nervous system, and the spermatheca.	fasn-1
WBGene00020097	13005.6	14653.8	9874	10168.9	11925.6	-0.464668	0.335998	1.90438	0.167589	0.328415	0.724638	0.483577	13829.7	10021.5	Non-coding RNA	Non-coding RNA: processing	Non-coding RNA: processing	larp-1 is an ortholog of human LARP1 (La ribonucleoprotein domain 1) and LARP1B (La ribonucleoprotein domain 1B)\; exhibits poly(G) binding activity and poly(U) RNA binding activity\; localizes to the P-body\; is expressed in several tissues, including the alimentary system, the excretory cell, the head, the muscular system, and the reproductive system.	larp-1
WBGene00000602	7769.5	1340.78	12914.8	7066.86	7272.98	1.13304	0.724833	2.38332	0.122636	0.262953	2.1932	0.580122	4555.14	9990.83	Extracellular material	Extracellular material: collagen	Extracellular material: collagen	col-13 is an ortholog of human MARCO (macrophage receptor with collagenous structure)\; is predicted to be a structural constituent of cuticle.	col-13
WBGene00002891	4700.45	8973.99	10910.5	9062.38	8411.82	0.5466	0.445918	1.49365	0.221651	0.397503	1.46064	0.400659	6837.22	9986.42	Metabolism	Metabolism: lipid	Metabolism: lipid: sterol	let-767 is an ortholog of human HSD17B12 (hydroxysteroid 17-beta dehydrogenase 12)\; exhibits long-chain-fatty-acyl-CoA reductase activity and testosterone dehydrogenase [NAD(P)] activity\; is involved in several processes, including cellular hormone metabolic process, embryo development, and establishment or maintenance of epithelial cell apical\/basal polarity\; localizes to the apical cortex a…	let-767
WBGene00015512	5771.83	5868.23	10156	9804.88	7900.23	0.778076	0.331715	5.43699	0.0197146	0.0693164	1.71484	1.15916	5820.03	9980.43	Metabolism	Metabolism: 1CC	Metabolism: 1CC: folate	mthf-1 is an ortholog of human MTHFR\; is predicted to have methylenetetrahydrofolate reductase (NAD(P)H) activity\; is expressed in several tissues, including the alimentary system, the hypodermis, the nervous system, the reproductive system, and the tail\; human orthologs of this gene are implicated in several diseases, including homocystinuria, neural tube defect, and schizophrenia.	mthf-1
WBGene00002054	9853.4	5929.49	11284.8	8652.61	8930.08	0.337071	0.422029	0.63647	0.424992	0.613618	1.26319	0.212102	7891.44	9968.73	Cytoskeleton	Cytoskeleton: intermediate filament protein	Cytoskeleton: intermediate filament protein	ifb-2 is an ortholog of human LMNB2 (lamin B2)\; is predicted to have structural molecule activity\; localizes to the apical cortex and terminal web\; is expressed in the intestine\; human orthologs of this gene are implicated in several diseases, including Charcot-Marie-Tooth disease (multiple), eye disease (multiple), and hypotrichosis (multiple).	ifb-2
WBGene00001396	8149.96	15020.2	8486.02	11333.9	10747.5	-0.225278	0.446658	0.254125	0.614185	0.768024	0.85543	0.114625	11585.1	9909.96	Metabolism	Metabolism: lipid	Metabolism: lipid: fatty acid	fat-4 is an ortholog of human FADS1 (fatty acid desaturase 1), FADS2 (fatty acid desaturase 2), and FADS3 (fatty acid desaturase 3)\; exhibits stearoyl-CoA 9-desaturase activity\; is involved in unsaturated fatty acid biosynthetic process\; is expressed in the nerve ring and touch receptor neurons.	fat-4
WBGene00000732	9382.64	1581.2	14669.5	5123.83	7689.3	0.852208	0.775715	1.18982	0.275366	0.461805	1.80526	0.335542	5481.92	9896.68	Extracellular material	Extracellular material: collagen	Extracellular material: collagen	col-159 is an ortholog of human MARCO (macrophage receptor with collagenous structure)\; is predicted to be a structural constituent of cuticle.	col-159
WBGene00007352	13377	16533.2	10021.7	9656.72	12397.1	-0.604015	0.347303	3.00293	0.0831143	0.198528	0.65792	0.702178	14955.1	9839.19	Cell cycle	Cell cycle: chromosome dynamics	Cell cycle: chromosome dynamics: unassigned	cdc-48.1 is an ortholog of human VCP (valosin containing protein)\; exhibits ATPase activity and identical protein binding activity\; is involved in several processes, including ER-associated misfolded protein catabolic process, determination of adult lifespan, and embryo development\; localizes to the VCP-NPL4-UFD1 AAA ATPase complex, nucleoplasm, and perinuclear region of cytoplasm\; is express…	cdc-48.1
WBGene00010260	12962	15689.5	8688.93	10962.2	12075.7	-0.543968	0.361873	2.24642	0.133924	0.279718	0.685882	0.553279	14325.7	9825.58	mRNA functions	mRNA functions: processing	mRNA functions: processing: helicase	ddx-17 is an ortholog of human DDX5 (DEAD-box helicase 5)\; is predicted to have ATP binding activity, helicase activity, and nucleic acid binding activity\; is involved in pre-miRNA processing\; is expressed in several tissues, including the alimentary system, the epithelial system, the muscular system, the nervous system, and the reproductive system.	ddx-17
WBGene00002348	10209.5	7018.3	10514.2	9106.4	9212.09	0.18759	0.382642	0.240175	0.62408	0.775374	1.13886	0.110489	8613.9	9810.28	Muscle function	Muscle function	Muscle function	myo-1 is an ortholog of human MYH3 (myosin heavy chain 3), MYH15 (myosin heavy chain 15), and MYH7B (myosin heavy chain 7B)\; is a structural constituent of muscle\; is involved in inositol lipid-mediated signaling, muscle contraction, and pharyngeal pumping\; localizes to the striated muscle myosin thick filament\; is expressed in the pharynx\; human orthologs of this gene are implicated in seve…	myo-1
WBGene00010266	5037.29	1843.57	12479.4	7123.58	6620.97	1.51031	0.564881	6.84542	0.00888689	0.0393706	2.84872	1.40483	3440.43	9801.51	Unassigned	Unassigned	Unassigned	dct-18 is expressed in the intestine.	dct-18
WBGene00011867	8688.69	10491.6	10614.2	8943	9684.37	0.0280806	0.354125	0.0062873	0.9368	0.968381	1.01965	0.0139538	9590.15	9778.6	Trafficking	Trafficking: endocytosis	Trafficking: endocytosis: clathrin	chc-1 is an ortholog of human CLTC (clathrin heavy chain) and CLTCL1 (clathrin heavy chain like 1)\; is predicted to have clathrin light chain binding activity and structural molecule activity\; is involved in several processes, including apical protein localization, cortical actin cytoskeleton organization, and determination of adult lifespan\; localizes to the cytoplasm, intracellular organelle…	chc-1
WBGene00011460	3993.31	1350.03	12440.4	6905.15	6172.22	1.85606	0.585082	9.44034	0.00212264	0.0152194	3.62018	1.8176	2671.67	9672.77	Unassigned	Unassigned	Unassigned: regulated by multiple stresses	ttr-14 is enriched in the amphid sheath cell, the germ line, the hypodermis, and the intestine based on proteomic, RNA-seq, and microarray studies\; is affected by several genes including glp-1, dpy-10, and hsf-1 based on microarray, proteomic, tiling array, and RNA-seq studies\; is affected by sixteen chemicals including Ethanol, methylmercury hydroxide, and nicotinic acid based on RNA-seq and m…	ttr-14
WBGene00003495	6636.23	4344.82	12143.2	7177.77	7575.5	0.815087	0.447316	3.27727	0.0702456	0.176151	1.7594	0.754115	5490.53	9660.47	Muscle function	Muscle function	Muscle function	mup-2 is an ortholog of human TNNT1, TNNT2 (troponin T2, cardiac type), and TNNT3 (troponin T3, fast skeletal type)\; is involved in several processes, including axonal fasciculation, embryonic morphogenesis, and larval somatic muscle development.	mup-2
WBGene00002053	5606.45	3403.97	11851.7	7466.47	7082.14	1.10021	0.448692	5.873	0.0153748	0.0580225	2.14387	1.2364	4505.21	9659.06	Cytoskeleton	Cytoskeleton: intermediate filament protein	Cytoskeleton: intermediate filament protein	ifb-1 is an ortholog of human LMNB2 (lamin B2)\; is predicted to have structural molecule activity\; localizes to the apical plasma membrane\; is expressed in several tissues, including the alimentary system, the epithelial system, the excretory secretory system, the nervous system, and the reproductive system\; human orthologs of this gene are implicated in several diseases, including Charcot-Ma…	ifb-1
WBGene00002980	15622.2	19244.8	8619.39	10647.3	13533.4	-0.855732	0.360967	5.53985	0.0185882	0.0663489	0.552585	1.17817	17433.5	9633.33	Lysosome	Lysosome: autophagy	Lysosome: autophagy	lgg-1 is an ortholog of human GABARAP (GABA type A receptor-associated protein) and GABARAPL1 (GABA type A receptor associated protein like 1)\; is involved in several processes, including autophagy, dauer larval development, and defense response to Gram-positive bacterium\; localizes to the autophagosome membrane and mitochondrial outer membrane\; is expressed in several tissues, including the a…	lgg-1
WBGene00019510	22697.7	22808.3	8091.63	11105.3	16175.7	-1.24516	0.364374	11.3334	0.00076126	0.00782486	0.421861	2.10652	22753	9598.47	Nucleic acid	Nucleic acid: binding	Nucleic acid: binding: unassigned	K07H8.10 is predicted to have RNA binding activity.	nucl-1
WBGene00011629	9445.55	13249.5	9078.55	10116.4	10472.5	-0.241615	0.372731	0.419713	0.51708	0.693428	0.845798	0.158999	11347.5	9597.5	Transcription: chromatin	Transcription: chromatin modification	Transcription: chromatin modification: unassigned	T08G11.1 is an ortholog of human VPS13A and VPS13C\; is expressed in the body wall musculature, the hypodermis, and the reproductive system\; human orthologs of this gene are implicated in choreaacanthocytosis\; is predicted to encode a protein with the following domains: Vacuolar protein sorting-associated protein 13, SHR-binding domain, Vacuolar protein sorting-associated protein 13, Vacuolar p…	0
WBGene00004435	15087.5	11657.9	10485.6	8655.15	11471.5	-0.482669	0.365885	1.73223	0.188127	0.35474	0.715652	0.45009	13372.7	9570.37	Ribosome	Ribosome: subunit	Ribosome: subunit	rpl-23 is an ortholog of human RPL23 (ribosomal protein L23)\; is predicted to be a structural constituent of ribosome\; is expressed in several tissues, including the alimentary system, the body wall musculature, the excretory cell, and the nervous system.	rpl-23
WBGene00006820	5077.87	3398.19	12064.1	6979.66	6879.95	1.16778	0.448456	6.60437	0.0101729	0.043426	2.24666	1.36225	4238.03	9521.88	Muscle function	Muscle function	Muscle function	unc-89 exhibits several functions, including MATH domain binding activity, enzyme binding activity, and inositol 1,4,5 trisphosphate binding activity\; is involved in several processes, including actin cytoskeleton organization, cellular protein localization, and regulation of muscle contraction\; localizes to the M band\; is expressed in several tissues, including the alimentary system, the gona…	unc-89
WBGene00002265	17559	23385.1	8862.31	10124.1	14982.6	-1.10867	0.364411	9.0375	0.00264496	0.0173841	0.463722	1.75985	20472	9493.18	Extracellular material	Extracellular material: galectin	Extracellular material: galectin	lec-2 is an ortholog of human LGALS2 (galectin 2), LGALS1, and LGALS14 (galectin 14)\; is predicted to have carbohydrate binding activity\; localizes to the membrane raft and plasma membrane.	lec-2
WBGene00002008	6526.66	6516.66	10737.1	8232.68	8003.27	0.540373	0.356459	2.28486	0.130642	0.274873	1.45435	0.560869	6521.66	9484.88	Stress response	Stress response: heat	Stress response: heat	hsp-4 is an ortholog of human HSPA5 (heat shock protein family A (Hsp70) member 5)\; exhibits RNA polymerase II transcription factor binding activity\; is involved in endoplasmic reticulum unfolded protein response\; localizes to the rough endoplasmic reticulum\; is expressed in several tissues, including the alimentary system, the epithelial system, the nervous system, and the reproductive syste…	hsp-4
WBGene00006921	7429.62	4224.62	12017.4	6944.94	7654.15	0.702221	0.475033	2.1641	0.141267	0.290303	1.62701	0.537148	5827.12	9481.18	Lysosome	Lysosome: Vacuolar ATPase	Lysosome: Vacuolar ATPase	vha-12 is an ortholog of human ATP6V1B1 (ATPase H+ transporting V1 subunit B1) and ATP6V1B2 (ATPase H+ transporting V1 subunit B2)\; is predicted to have ATP binding activity and hydrolase activity\; is involved in several processes, including cell death, cell-cell adhesion, and positive regulation of programmed cell death\; is expressed in several tissues, including the alimentary system, the ep…	vha-12
WBGene00000183	9148.28	9053.74	9883.53	9047.99	9283.38	0.0566839	0.333756	0.0288418	0.865145	0.929126	1.04007	0.0319254	9101.01	9465.76	Trafficking	Trafficking: ER/Golgi	Trafficking: ER/Golgi: ARF	arf-3 is an ortholog of human ARF4 (ADP ribosylation factor 4) and ARF5 (ADP ribosylation factor 5)\; is predicted to have GTP binding activity\; is involved in embryo development and germ cell development\; is expressed in several tissues, including the alimentary system, the muscular system, the seam cell, the ventral nerve cord, and the vulva.	arf-5
WBGene00000707	8245.32	1354.65	13600.7	5286.39	7121.76	0.976233	0.767989	1.58598	0.207902	0.380226	1.96732	0.419958	4799.99	9443.54	Extracellular material	Extracellular material: collagen	Extracellular material: collagen	col-133 is an ortholog of human MARCO (macrophage receptor with collagenous structure)\; is predicted to be a structural constituent of cuticle.	col-133
WBGene00003515	4541.17	3395.87	11454.4	7390.27	6695.43	1.24742	0.411768	8.90677	0.00284115	0.0181712	2.37416	1.74062	3968.52	9422.34	Muscle function	Muscle function	Muscle function	myo-3 is an ortholog of human MYH3 (myosin heavy chain 3), MYH15 (myosin heavy chain 15), and MYH7B (myosin heavy chain 7B)\; exhibits motor activity\; is involved in locomotory behavior and positive regulation of ovulation\; localizes to the A band and striated muscle myosin thick filament\; is expressed in several tissues, including the gonad, the male, and the muscular system\; human orthologs…	myo-3
WBGene00004174	2919.9	609.131	11757.3	7052.47	5584.71	2.41396	0.679192	11.391	0.000738001	0.00765775	5.32936	2.1159	1764.52	9404.91	Unassigned	Unassigned	Unassigned: prion domain	abu-14 is involved in pharynx development\; is expressed in the buccal cavity, the cuticle, the grinder, the marginal cell, and the pharyngeal muscle cell.	abu-14
WBGene00000149	5539.49	4556.34	10432.2	8335.12	7215.8	0.89442	0.362515	5.99304	0.0143625	0.0552984	1.85886	1.25729	5047.92	9383.68	Development	Development: somatic	Development: somatic	apl-1 is an ortholog of human APLP1 and APLP2\; is predicted to have heparin binding activity and transition metal ion binding activity\; is involved in body morphogenesis, ecdysis, collagen and cuticulin-based cuticle, and nematode larval development\; localizes to the cytoplasmic vesicle, neuron projection, and neuronal cell body\; is expressed in several tissues, including the alimentary syste…	apl-1
WBGene00001558	8525.34	9614.33	9899.72	8853.26	9223.16	0.0479766	0.34103	0.0197895	0.888126	0.942841	1.03381	0.0255618	9069.83	9376.49	Signaling	Signaling: small GTPase	Signaling: small GTPase: unassigned	gdi-1 is an ortholog of human GDI1 (GDP dissociation inhibitor 1) and GDI2\; is predicted to have GTPase activator activity and Rab GDP-dissociation inhibitor activity\; is expressed in the anchor cell\; human orthologs of this gene are implicated in non-syndromic X-linked intellectual disability.	gdi-1
WBGene00011436	4217.52	2271.24	11636.4	7072.79	6299.48	1.52763	0.477277	9.80152	0.00174368	0.0133295	2.88311	1.87519	3244.38	9354.57	Unassigned	Unassigned	Unassigned	T04F3.1 is an ortholog of human ACCS and ACCSL\; is predicted to have catalytic activity and pyridoxal phosphate binding activity.	0
WBGene00004266	9653.53	10119.4	9627.27	9073.38	9618.4	-0.0804396	0.332799	0.0584151	0.809019	0.894457	0.945769	0.0484406	9886.48	9350.33	Signaling	Signaling: small GTPase	Signaling: small GTPase: Rab	rab-1 is an ortholog of human RAB1A (RAB1A, member RAS oncogene family) and RAB1B (RAB1B, member RAS oncogene family)\; is predicted to have GTP binding activity and GTPase activity\; is expressed in several tissues, including the alimentary system, the epithelial system, the muscular system, the nervous system, and the reproductive system.	rab-1
WBGene00010425	7269.32	7586.97	10381.8	8149.71	8346.94	0.318892	0.353003	0.814417	0.366818	0.558993	1.24737	0.252594	7428.14	9265.73	Metabolism	Metabolism: lipid	Metabolism: lipid: phospholipid	lpin-1 is an ortholog of human LPIN1 (lipin 1), LPIN2 (lipin 2), and LPIN3 (lipin 3)\; is predicted to have phosphatidate phosphatase activity\; is involved in several processes, including embryo development, endoplasmic reticulum organization, and nuclear envelope organization\; localizes to the endoplasmic reticulum, nuclear envelope, and nucleoplasm\; is expressed in head neurons, the hypoderm…	lpin-1
WBGene00001155	8449.25	6683.1	11221	7204.01	8389.35	0.283989	0.405298	0.490179	0.483848	0.667299	1.21756	0.17568	7566.18	9212.52	Metabolism	Metabolism: lipid	Metabolism: lipid: beta oxidation	ech-6 is an ortholog of human ECHS1\; is predicted to have enoyl-CoA hydratase activity\; localizes to the mitochondrion.	ech-6
WBGene00013489	13655	11394.3	8351.7	10040.2	10860.3	-0.445694	0.354467	1.57477	0.209516	0.382284	0.734231	0.417614	12524.6	9195.97	Extracellular material	Extracellular material: collagen	Extracellular material: collagen	col-42 is an ortholog of human MARCO (macrophage receptor with collagenous structure)\; is predicted to be a structural constituent of cuticle.	col-42
WBGene00003514	7479.33	4859.18	10289.3	8069.28	7674.28	0.573233	0.403962	2.00061	0.157236	0.313955	1.48785	0.503132	6169.25	9179.31	Muscle function	Muscle function	Muscle function	myo-2 is an ortholog of human MYH3 (myosin heavy chain 3), MYH15 (myosin heavy chain 15), and MYH7B (myosin heavy chain 7B)\; is predicted to have ATP binding activity, actin filament binding activity, and motor activity\; is expressed in the nervous system and the pharynx\; human orthologs of this gene are implicated in several diseases, including Carney complex, intrinsic cardiomyopathy (multip…	myo-2
WBGene00002066	11344.8	14258.5	9612.98	8716.1	10983.1	-0.482187	0.35284	1.85896	0.172745	0.33446	0.715892	0.475656	12801.7	9164.54	Ribosome	Ribosome: EIF	Ribosome: EIF	ifg-1 is an ortholog of human EIF4G1 (eukaryotic translation initiation factor 4 gamma 1) and EIF4G3\; is predicted to have translation initiation factor activity\; localizes to the cytosol and eukaryotic translation initiation factor 4F complex\; is expressed in several tissues including the gonad.	ifg-1
WBGene00022645	2932.08	982.469	13401.6	4847.83	5540.99	2.22079	0.649247	10.7042	0.00106893	0.00964126	4.66148	2.01587	1957.27	9124.71	Stress response	Stress response: pathogen	Stress response: pathogen: unassigned	ZK6.11 is involved in innate immune response\; localizes to the membrane raft.	irg-8
WBGene00018491	12081.4	15531.1	8649.87	9564.43	11456.7	-0.600225	0.356484	2.81485	0.0933956	0.216257	0.659651	0.66503	13806.2	9107.15	Metabolism	Metabolism: glycolysis	Metabolism: glycolysis	mdh-1 is an ortholog of human Mdh1\; is predicted to have L-malate dehydrogenase activity.	mdh-1
WBGene00016258	8542.59	7012.52	10350.3	7797.51	8425.73	0.222372	0.37123	0.358462	0.549362	0.719841	1.16665	0.142763	7777.55	9073.91	Lysosome	Lysosome: Vacuolar ATPase	Lysosome: Vacuolar ATPase	vha-16 is an ortholog of human ATP6V0D1 (ATPase H+ transporting V0 subunit d1)\; is predicted to have proton transmembrane transporter activity\; is expressed in several tissues, including the alimentary system, the excretory cell, the head, the nervous system, and the reproductive system.	vha-16
WBGene00020662	7443.82	8123.28	10004.5	8131.08	8425.67	0.220319	0.349665	0.396619	0.528841	0.703278	1.16499	0.152873	7783.55	9067.79	Unassigned	Unassigned	Unassigned	T21H3.1 is predicted to have hydrolase activity\; is expressed in the intestine.	0
WBGene00020683	9148.28	11359.7	10075	8037.95	9655.22	-0.179157	0.364586	0.241319	0.623255	0.774701	0.883219	0.110866	10254	9056.48	Metabolism	Metabolism: unassigned	Metabolism: unassigned	ribo-1 is an ortholog of human RPN1 (ribophorin I)\; is predicted to have dolichyl-diphosphooligosaccharide-protein glycotransferase activity.	ribo-1
WBGene00000678	2993.96	564.053	11641.1	6424.26	5405.85	2.34391	0.706913	9.96635	0.00159427	0.0125439	5.07677	1.90157	1779.01	9032.7	Extracellular material	Extracellular material: collagen	Extracellular material: collagen	col-104 is an ortholog of human OTOL1, C1QTNF7 (C1q and TNF related 7), and C1QTNF9 (C1q and TNF related 9)\; is predicted to be a structural constituent of cuticle.	col-104
WBGene00007969	6630.15	17990.7	6506.46	11409.2	10634.1	-0.458615	0.562721	0.661448	0.416049	0.605078	0.727685	0.218188	12310.4	8957.85	Metabolism	Metabolism: lipid	Metabolism: lipid: fatty acid	acs-19 is an ortholog of human ACSS2 (acyl-CoA synthetase short chain 2)\; is predicted to have AMP binding activity, ATP binding activity, and acetate-CoA ligase activity\; is involved in positive regulation of proteasomal ubiquitin-dependent protein catabolic process and regulation of response to oxidative stress\; is expressed in the head, the hypodermis, the intestine, and the nervous system.	acs-19
WBGene00001488	6331.86	5145.83	10424.6	7476.63	7344.74	0.641182	0.381247	2.80563	0.0939341	0.216857	1.55961	0.663826	5738.85	8950.63	Signaling	Signaling: FERM	Signaling: FERM	frm-1 is an ortholog of human EPB41L1 (erythrocyte membrane protein band 4.1 like 1) and EPB41L3 (erythrocyte membrane protein band 4.1 like 3)\; is predicted to have actin binding activity and structural molecule activity\; localizes to the plasma membrane\; is expressed in several tissues including the intestine and the pharynx\; human orthologs of this gene are implicated in hereditary ellipto…	frm-1
WBGene00009050	13313	14933.5	7119.95	10779.4	11536.5	-0.658142	0.388491	2.84553	0.0916283	0.213457	0.633694	0.67069	14123.3	8949.65	Nucleic acid	Nucleic acid: binding	Nucleic acid: binding: zinc finger	F22D6.2 is an ortholog of human ZFAND5 (zinc finger AN1-type containing 5) and ZFAND6 (zinc finger AN1-type containing 6)\; is predicted to have DNA binding activity and zinc ion binding activity\; localizes to the nucleus\; is expressed in several tissues, including the alimentary system, the head, the midbody, the muscular system, and the nervous system.	0
WBGene00000779	7434.69	7814.67	9826.37	8043.88	8279.9	0.228802	0.346912	0.434533	0.509773	0.687167	1.17186	0.162938	7624.68	8935.12	Unassigned	Unassigned	Unassigned	cpn-3 is an ortholog of human CNN2, TAGLN2, and TAGLN\; localizes to the myofibril\; is expressed in several tissues, including head neurons, the anal region, the muscular system, and the reproductive system.	cpn-3
WBGene00022042	12692.1	10465	9371.96	8454.49	10245.9	-0.37746	0.348233	1.17159	0.279074	0.465824	0.769792	0.331778	11578.6	8913.23	Development	Development: somatic	Development: somatic	icd-2 is an ortholog of human NACA and NACA2\; is expressed in the intestinal cell\; is predicted to encode a protein with the following domains: Nascent polypeptide-associated complex NAC domain, Nascent polypeptide-associated complex subunit alpha, and NAC A\/B domain superfamily.	icd-2
WBGene00012382	7254.1	8401.84	9049.02	8760.13	8366.27	0.185924	0.339634	0.299463	0.58422	0.745144	1.13755	0.12776	7827.97	8904.58	Unassigned	Unassigned	Unassigned: regulated by multiple stresses	ttr-16 is enriched in the PLM, the body wall musculature, the intestine, and the muscle cell based on RNA-seq and microarray studies\; is affected by several genes including daf-2, glp-1, and sir-2.1 based on microarray, RNA-seq, and proteomic studies\; is affected by five chemicals including Rotenone, D-glucose, and nicotine based on RNA-seq, proteomic, and microarray studies\; is predicted to e…	ttr-16
WBGene00006626	9120.89	10557.5	9949.26	7760.25	9346.97	-0.152091	0.360079	0.178326	0.672816	0.810337	0.899945	0.0913341	9839.19	8854.76	mRNA functions	mRNA functions: binding	mRNA functions: binding: unassigned	tsn-1 is an ortholog of human SND1 (staphylococcal nuclease and tudor domain containing 1)\; is involved in gene silencing by miRNA\; localizes to the RISC complex, cytosol, and nucleus\; is expressed in several tissues, including the alimentary system, the epithelial system, the excretory cell, the nervous system, and the reproductive system.	tsn-1
WBGene00004490	12722.6	8308.22	10382.7	7277.67	9672.79	-0.252028	0.417648	0.363692	0.546463	0.71761	0.839715	0.144112	10515.4	8830.19	Ribosome	Ribosome: subunit	Ribosome: subunit	rps-21 is an ortholog of human RPS21 (ribosomal protein S21)\; is predicted to be a structural constituent of ribosome\; is expressed in several tissues, including the alimentary system, the excretory cell, the hypodermis, the muscular system, and the nervous system.	rps-21
WBGene00020679	9192.92	10166.8	9262.41	8370.68	9248.21	-0.134772	0.338544	0.158422	0.690614	0.822529	0.910814	0.0848486	9679.87	8816.54	Metabolism	Metabolism: mitochondria	Metabolism: mitochondria: citric acid cycle	ogdh-1 is an ortholog of human OGDH and OGDHL\; is predicted to have oxoglutarate dehydrogenase (succinyl-transferring) activity\; localizes to the mitochondrion\; is expressed in several tissues, including the alimentary system, the head, the muscular system, the nervous system, and the reproductive system.	ogdh-1
WBGene00022122	7430.63	4414.18	10956.2	6653.7	7363.67	0.572068	0.458715	1.54524	0.213839	0.388314	1.48665	0.410817	5922.4	8804.94	Chaperone	Chaperone: unassigned	Chaperone: unassigned	trap-1 is an ortholog of human SSR1 (signal sequence receptor subunit 1)\; is predicted to encode a protein with the following domain: Translocon-associated protein (TRAP), alpha subunit.	trap-1
WBGene00020732	5701.82	4740.12	10482.7	7120.2	7011.22	0.753378	0.389355	3.70246	0.0543322	0.145615	1.68574	0.836793	5220.97	8801.46	Unassigned	Unassigned	Unassigned	T23E7.2 is enriched in the germ line and the muscle cell based on proteomic, tiling array, RNA-seq, and microarray studies\; is affected by several genes including daf-16, daf-2, and dpy-10 based on microarray, RNA-seq, and proteomic studies\; is affected by fifteen chemicals including 1-methylnicotinamide, nicotinic acid, and D-glucose based on RNA-seq and microarray studies.	0
WBGene00002202	11640	10625.7	8618.43	8962.48	9961.66	-0.340819	0.334364	1.03659	0.308615	0.497771	0.789593	0.302971	11132.9	8790.45	Signaling	Signaling: S/T kinase	Signaling: S/T kinase	kin-19 is an ortholog of human CSNK1A1 and CSNK1A1L\; is predicted to have protein serine\/threonine kinase activity\; is involved in Wnt signaling pathway, regulating spindle positioning and positive regulation of proteasomal ubiquitin-dependent protein catabolic process\; localizes to the centrosome, cytoplasm, and nucleus\; is expressed in several tissues, including the alimentary system, the …	kin-19
WBGene00000475	12527.8	12747.8	9410.07	8133.62	10704.8	-0.526803	0.338638	2.40679	0.12081	0.260123	0.694091	0.584821	12637.8	8771.84	mRNA functions	mRNA functions: processing	mRNA functions: processing: cold shock	cey-4 is an ortholog of human YBX1 (Y-box binding protein 1), YBX2 (Y-box binding protein 2), and YBX3 (Y-box binding protein 3)\; exhibits ribonucleoprotein complex binding activity\; localizes to the ribonucleoprotein complex\; is expressed in the germ line and the somatic cell.	cey-4
WBGene00018152	9071.18	11486.8	10321.7	7204.86	9521.14	-0.230156	0.388874	0.349919	0.554159	0.723746	0.852543	0.140414	10279	8763.3	Metabolism	Metabolism: lipid	Metabolism: lipid: fatty acid	acs-4 is an ortholog of human ACSL3 (acyl-CoA synthetase long chain 3) and ACSL4 (acyl-CoA synthetase long chain 4)\; is predicted to have catalytic activity\; localizes to the lipid droplet\; is expressed in the alimentary system, the digestive tract, the epithelial system, and the somatic nervous system.	acs-4
WBGene00000869	10263.3	10890.4	9282.42	8219.13	9663.8	-0.273429	0.337664	0.654748	0.41842	0.60702	0.827351	0.216797	10576.8	8750.77	Metabolism	Metabolism: mitochondria	Metabolism: mitochondria: complex III	cyc-1 is an ortholog of human CYC1 (cytochrome c1)\; is predicted to have electron transfer activity, heme binding activity, and metal ion binding activity\; is involved in determination of adult lifespan and mitochondrial ATP synthesis coupled proton transport\; is expressed widely\; human orthologs of this gene are implicated in mitochondrial complex III deficiency nuclear type 6.	cyc-1
WBGene00000207	6879.73	6225.39	9937.83	7530.82	7643.44	0.414607	0.361784	1.30886	0.252601	0.434966	1.33294	0.361545	6552.56	8734.32	Metabolism	Metabolism: mitochondria	Metabolism: mitochondria: complex V	asb-2 is an ortholog of human ATP5PB (ATP synthase peripheral stalk-membrane subunit b)\; is predicted to have proton transmembrane transporter activity\; is expressed in several tissues including the gonad.	asb-2
WBGene00003497	3254.71	2075.9	10496.1	6955.1	5695.44	1.71084	0.432267	14.831	0.000117586	0.00267545	3.27351	2.5726	2665.3	8725.59	Transmembrane protein	Transmembrane protein: unassigned	Transmembrane protein: unassigned	mup-4 is an ortholog of human FBN1, FBN2, and FBN3\; is predicted to have calcium ion binding activity\; localizes to the hemidesmosome and hemidesmosome associated protein complex\; is expressed in the body wall musculature, the hypodermis, the pharynx, and touch receptor neurons\; human orthologs of this gene are implicated in Weill-Marchesani syndrome, distal arthrogryposis, and eye disease (m…	mup-4
WBGene00008262	11453.4	12703.9	8968.05	8403.7	10382.3	-0.475711	0.336236	1.99273	0.158056	0.314979	0.719113	0.501719	12078.6	8685.87	Transmembrane protein	Transmembrane protein: unassigned	Transmembrane protein: unassigned	ril-1 is enriched in the germline precursor cell and the intestine based on RNA-seq and microarray studies\; is affected by several genes including let-7, gld-1, and hsf-1 based on RNA-seq, proteomic, and microarray studies\; is affected by five chemicals including Rotenone, resveratrol, and Chlorpyrifos based on RNA-seq and microarray studies.	ril-1
WBGene00000597	11834.8	13691	11189.6	6048.36	10690.9	-0.566392	0.435609	1.67987	0.194941	0.363947	0.675304	0.438962	12762.9	8618.97	Extracellular material	Extracellular material: collagen	Extracellular material: collagen	col-8 is an ortholog of human SFTPD (surfactant protein D)\; is predicted to be a structural constituent of cuticle.	col-8
WBGene00006888	12244.7	14159.1	8139.26	9053.07	10899	-0.618963	0.342681	3.2379	0.071953	0.17901	0.651139	0.747124	13201.9	8596.16	mRNA functions	mRNA functions: processing	mRNA functions: processing: helicase	vbh-1 is an ortholog of human DDX3X (DEAD-box helicase 3 X-linked) and DDX3Y (DEAD-box helicase 3 Y-linked)\; is predicted to have ATP-dependent RNA helicase activity\; is involved in several processes, including germ cell development, masculinization of hermaphroditic germ-line, and positive regulation of embryonic development\; localizes to the P granule and cytoplasmic stress granule\; is expr…	vbh-1
WBGene00018764	6973.07	8750.91	9505.33	7684.06	8228.34	0.128561	0.364637	0.124264	0.724456	0.844117	1.0932	0.0735972	7861.99	8594.69	Metabolism	Metabolism: polyamine	Metabolism: polyamine	F53F10.2 is an ortholog of human AZIN1, AZIN2, and Odc1\; is predicted to have catalytic activity.	0
WBGene00006803	4148.53	4386.43	9677.76	7496.1	6427.21	1.00875	0.356506	7.84961	0.00508316	0.0268911	2.01217	1.57039	4267.48	8586.93	Cytoskeleton	Cytoskeleton: actin function	Cytoskeleton: actin function: binding	unc-70 is an ortholog of human SPTB (spectrin beta, erythrocytic), SPTBN1 (spectrin beta, non-erythrocytic 1), and SPTBN2 (spectrin beta, non-erythrocytic 2)\; is predicted to have actin binding activity and phospholipid binding activity\; is involved in several processes, including dendrite development, embryonic body morphogenesis, and muscle cell cellular homeostasis\; localizes to several cel…	unc-70
WBGene00001333	7929.8	7358.11	9686.33	7439.38	8103.41	0.163746	0.357921	0.209186	0.647406	0.793004	1.12019	0.100725	7643.96	8562.86	Signaling	Signaling: FERM	Signaling: FERM	erm-1 is an ortholog of human EZR (ezrin), MSN (moesin), and rdx\; exhibits structural molecule activity\; is involved in several processes, including actin filament organization, morphogenesis of an epithelium, and nematode larval development\; localizes to the apical cortex, apical plasma membrane, and membrane-enclosed lumen\; colocalizes with the filamentous actin\; is expressed in several ti…	erm-1
WBGene00012553	10915.6	10921.6	9239.55	7848.3	9731.27	-0.353831	0.340784	1.07536	0.299738	0.487915	0.782503	0.311656	10918.6	8543.93	Metabolism	Metabolism: mitochondria	Metabolism: mitochondria: complex IV	cox-5A is an ortholog of human COX5A (cytochrome c oxidase subunit 5A)\; is predicted to have cytochrome-c oxidase activity and metal ion binding activity\; is involved in mitochondrial electron transport, cytochrome c to oxygen.	cox-5A
WBGene00000606	2291.89	290.117	10182.7	6894.99	4914.91	2.72533	0.772257	10.9562	0.000932912	0.00893018	6.6131	2.04914	1291	8538.82	Extracellular material	Extracellular material: collagen	Extracellular material: collagen	col-17 is enriched in the DA neuron, the VA neuron, the germline precursor cell, and the hypodermis based on tiling array and microarray studies\; is affected by several genes including daf-16, daf-2, and glp-1 based on microarray and RNA-seq studies\; is affected by twenty-one chemicals including hydrogen sulfide, Nitric Oxide, and methylmercury hydroxide based on microarray and RNA-seq studies.	col-17
WBGene00017892	4242.89	2568.29	10920.9	6115.24	5961.84	1.32253	0.470735	7.63306	0.00573081	0.0290795	2.50105	1.53641	3405.59	8518.09	Stress response	Stress response: C-type Lectin	Stress response: C-type Lectin	F28B4.3 is enriched in the intestine and the pharyngeal muscle cell based on tiling array and RNA-seq studies\; is affected by several genes including daf-16, daf-2, and skn-1 based on microarray, proteomic, and RNA-seq studies\; is affected by fifteen chemicals including Rotenone, manganese chloride, and Mianserin based on RNA-seq and microarray studies\; is predicted to encode a protein with th…	0
WBGene00001395	10352.6	15712.6	4931.76	12014.6	10752.9	-0.621103	0.522419	1.40274	0.236266	0.414879	0.650174	0.382078	13032.6	8473.18	Metabolism	Metabolism: lipid	Metabolism: lipid: fatty acid	fat-3 is an ortholog of human FADS1 (fatty acid desaturase 1), FADS2 (fatty acid desaturase 2), and FADS3 (fatty acid desaturase 3)\; exhibits stearoyl-CoA 9-desaturase activity\; is involved in several processes, including cation transport, collagen and cuticulin-based cuticle development, and defecation\; is expressed in head neurons, tail neurons, the body wall musculature, the intestine, and …	fat-3
WBGene00004258	8935.22	12990.6	6904.66	10008.1	9709.62	-0.374476	0.411118	0.827381	0.363031	0.555731	0.771386	0.255135	10962.9	8456.36	Metabolism	Metabolism: mitochondria	Metabolism: mitochondria: citric acid cycle	pyc-1 is an ortholog of human Pc\; is predicted to have several functions, including anion binding activity, metal ion binding activity, and pyruvate carboxylase activity\; localizes to the mitochondrion\; human orthologs of this gene are implicated in pyruvate carboxylase deficiency disease.	pyc-1
WBGene00000711	1904.33	389.52	11872.6	5029.86	4799.08	2.88114	0.717912	13.9885	0.000183935	0.0033866	7.36733	2.47024	1146.92	8451.24	Extracellular material	Extracellular material: collagen	Extracellular material: collagen	col-138 is an ortholog of human MARCO (macrophage receptor with collagenous structure)\; is predicted to be a structural constituent of cuticle.	col-138
WBGene00023209	8149.96	7190.52	8266.91	8557.78	8041.29	0.133226	0.337613	0.155663	0.693181	0.82433	1.09674	0.0838989	7670.24	8412.35	Pseudogene	Pseudogene	Pseudogene	ZC513.7 is enriched in the germ line and the intestine based on RNA-seq and microarray studies\; is affected by several genes including daf-12, gld-1, and clk-1 based on microarray, tiling array, and RNA-seq studies\; is affected by twelve chemicals including 1-methylnicotinamide, Rotenone, and Alovudine based on RNA-seq and microarray studies.	0
WBGene00000962	8015.02	9395.87	9026.16	7688.29	8531.33	-0.0588899	0.349757	0.0283482	0.866293	0.92977	0.960003	0.0316245	8705.44	8357.22	Cytoskeleton	Cytoskeleton: motor protein	Cytoskeleton: motor protein: dynein	dhc-1 is an ortholog of human DYNC1H1 (dynein cytoplasmic 1 heavy chain 1)\; is predicted to have ATP binding activity, ATPase activity, and microtubule motor activity\; is involved in several processes, including GABAergic synaptic transmission, cytoskeleton-dependent intracellular transport, and generation of neurons\; localizes to the cell cortex and intracellular organelle\; is expressed in s…	dhc-1
WBGene00020437	6688.99	7476.01	9409.12	7168.46	7685.64	0.226896	0.361582	0.393358	0.53054	0.704794	1.17031	0.151938	7082.5	8288.79	Metabolism	Metabolism: mitochondria	Metabolism: mitochondria: unassigned	stt-3 is an ortholog of human STT3B (STT3B, catalytic subunit of the oligosaccharyltransferase complex)\; is predicted to have oligosaccharyl transferase activity\; human orthologs of this gene are implicated in congenital disorder of glycosylation type I.	stt-3
WBGene00013238	7700.51	6245.03	9332.91	7216.71	7623.79	0.246954	0.368811	0.447812	0.503376	0.682969	1.1867	0.165599	6972.77	8274.81	Transmembrane protein	Transmembrane protein: unassigned	Transmembrane protein: unassigned	trap-4 is an ortholog of human SSR4\; is predicted to encode a protein with the following domain: Translocon-associated.	trap-4
WBGene00016194	9848.33	11533	7301.9	9195.3	9469.64	-0.374102	0.358454	1.0862	0.297315	0.485561	0.771586	0.313756	10690.7	8248.6	mRNA functions	mRNA functions: processing	mRNA functions: processing: helicase	C28H8.3 is an ortholog of human DDX60 (DExD\/H-box helicase 60) and DDX60L (DExD\/H-box 60 like)\; is predicted to have ATP binding activity, helicase activity, and nucleic acid binding activity.	0
WBGene00000748	2308.12	419.572	11155.3	5321.1	4801.02	2.59443	0.727746	11.3004	0.000774913	0.00787196	6.03951	2.10392	1363.85	8238.19	Extracellular material	Extracellular material: collagen	Extracellular material: collagen	col-175 is an ortholog of human SFTPD (surfactant protein D)\; is predicted to be a structural constituent of cuticle.	col-175
WBGene00019713	7903.42	8057.4	9545.34	6868.75	8093.73	0.0403796	0.368184	0.012027	0.912673	0.955562	1.02838	0.0197409	7980.41	8207.05	Unassigned	Unassigned	Unassigned: prion domain	pqn-52 is enriched in the coelomocyte, the muscle cell, the nervous system, and the reproductive system based on proteomic, tiling array, RNA-seq, and microarray studies\; is affected by several genes including let-7, gld-1, and elt-2 based on proteomic, RNA-seq, and microarray studies\; is affected by twelve chemicals including aldicarb, Rotenone, and Cholestanol based on microarray and RNA-seq …	pqn-52
WBGene00011561	8271.7	8314	9508.19	6875.52	8242.35	-0.0176996	0.367082	0.00232509	0.961542	0.980067	0.987806	0.00874415	8292.85	8191.86	Unassigned	Unassigned	Unassigned: regulated by multiple stresses	ttr-15 is enriched in the germline precursor cell, the hypodermis, and the intestine based on tiling array, proteomic, and microarray studies\; is affected by several genes including daf-16, daf-2, and daf-12 based on microarray, proteomic, tiling array, and RNA-seq studies\; is affected by ten chemicals including 1-methylnicotinamide, Rotenone, and manganese chloride based on RNA-seq and microar…	ttr-15
WBGene00001243	1629.38	3287.23	10314.1	5966.23	5299.24	1.72749	0.501639	11.2151	0.000811344	0.00809124	3.31152	2.09198	2458.3	8140.17	Metabolism	Metabolism: lipid	Metabolism: lipid: fatty acid	elo-5 is an ortholog of human ELOVL3 and ELOVL6\; is predicted to have transferase activity, transferring acyl groups other than amino-acyl groups\; is expressed in amphid neurons and the intestine.	elo-5
WBGene00004167	8289.96	10576	7884.91	8395.23	8786.52	-0.212644	0.353784	0.360945	0.547982	0.718482	0.862954	0.143584	9432.98	8140.07	Unassigned	Unassigned	Unassigned: prion domain	pqn-87 is enriched in the germ line based on proteomic and RNA-seq studies\; is affected by several genes including glp-1, daf-12, and let-7 based on microarray, RNA-seq, tiling array, and proteomic studies\; is affected by Rotenone, Zidovudine, and Humic Substances based on RNA-seq and microarray studies\; is predicted to encode a protein with the following domains: MATH\/TRAF domain and TRAF-li…	pqn-87
WBGene00004439	17034.5	15746.1	8202.14	8048.96	12257.9	-1.01231	0.332625	9.07913	0.00258543	0.01713	0.495752	1.76624	16390.3	8125.55	Ribosome	Ribosome: subunit	Ribosome: subunit	rpl-25.2 is an ortholog of human RPL23A (ribosomal protein L23a)\; is predicted to have rRNA binding activity.	rpl-25.2
WBGene00004875	2681.48	1681.76	11292.5	4920.64	5144.09	1.89358	0.51712	12.5494	0.000396324	0.00523064	3.71556	2.28145	2181.62	8106.55	Metabolism	Metabolism: polyamine	Metabolism: polyamine	smd-1 is an ortholog of human AMD1\; exhibits adenosylmethionine decarboxylase activity\; is involved in spermidine biosynthetic process and spermine biosynthetic process\; is expressed in the intestine and the nervous system.	smd-1
WBGene00003153	6963.94	6915.43	7977.32	8230.98	7521.91	0.223794	0.331622	0.454964	0.499987	0.680067	1.1678	0.167448	6939.68	8104.15	Transmembrane transport	Transmembrane transport: calcium channel	Transmembrane transport: calcium channel	mca-3 is an ortholog of human ATP2B2 (ATPase plasma membrane Ca2+ transporting 2), ATP2B1 (ATPase plasma membrane Ca2+ transporting 1), and ATP2B4 (ATPase plasma membrane Ca2+ transporting 4)\; is predicted to have calcium-transporting ATPase activity\; is involved in several processes, including calcium ion transport, embryo development, and endocytosis\; localizes to the plasma membrane\; is ex…	mca-3
WBGene00009454	11188.6	11469.5	8240.24	7946.51	9711.19	-0.485208	0.331262	2.13545	0.143929	0.294738	0.714394	0.530563	11329	8093.38	Transmembrane protein	Transmembrane protein: unassigned	Transmembrane protein: unassigned	F36A2.7 is expressed in several tissues including the pharynx and the spermatheca.	0
WBGene00019327	8135.75	8272.39	7805.84	8367.29	8145.32	-0.0208037	0.332998	0.00390321	0.950184	0.974906	0.985683	0.0110374	8204.07	8086.57	Transcription factor	Transcription factor: bZIP	Transcription factor: bZIP	zip-2 is an ortholog of human CEBPG (CCAAT enhancer binding protein gamma)\; is predicted to have DNA-binding activity transcription factor activity\; is involved in several processes, including defense response to Gram-negative bacterium, positive regulation of gene expression, and positive regulation of innate immune response\; is expressed in the pharynx\; is used to study Parkinson's disease.	zip-2
WBGene00002258	3745.75	3283.76	11121	5029.86	5795.09	1.20007	0.479108	6.10191	0.0135036	0.053022	2.2975	1.27554	3514.76	8075.42	Metabolism	Metabolism: lipid	Metabolism: lipid: binding	lbp-6 is an ortholog of human FABP3 (fatty acid binding protein 3), FABP4 (fatty acid binding protein 4), and FABP7 (fatty acid binding protein 7)\; is predicted to have lipid binding activity.	lbp-6
WBGene00006915	7839.5	5715.66	9069.98	7023.68	7412.2	0.247602	0.38434	0.414519	0.519684	0.695953	1.18723	0.15742	6777.58	8046.83	Lysosome	Lysosome: Vacuolar ATPase	Lysosome: Vacuolar ATPase	vha-6 is an ortholog of human ATP6V0A1 (ATPase H+ transporting V0 subunit a1), ATP6V0A2 (ATPase H+ transporting V0 subunit a2), and TCIRG1 (T cell immune regulator 1, ATPase H+ transporting V0 subunit a3)\; is predicted to have proton transmembrane transporter activity\; is involved in nematode larval development\; localizes to the apical plasma membrane and vacuolar proton-transporting V-type AT…	vha-6
WBGene00004156	3047.74	804.469	10676.1	5389.68	4979.5	2.06007	0.647763	9.3597	0.00221809	0.0156237	4.17006	1.80621	1926.1	8032.89	Extracellular material	Extracellular material: PGI	Extracellular material: PGI	pqn-74 is predicted to have chitin binding activity\; is involved in endoplasmic reticulum unfolded protein response.	pqn-74
WBGene00022114	8221.99	7354.65	8512.69	7512.19	7900.38	0.0409073	0.341865	0.0143173	0.904757	0.952085	1.02876	0.0213244	7788.32	8012.44	Unassigned	Unassigned	Unassigned	Y71F9AL.9 is an ortholog of human SPATS2 and SPATS2L\; is expressed in several tissues, including the alimentary system, the epithelial system, the muscular system, and the nervous system\; human SPATS2L exhibits RNA binding activity.	0
WBGene00015061	3658.5	3593.52	9294.8	6658.78	5801.4	1.1374	0.370229	9.20531	0.00241314	0.0163924	2.19984	1.78536	3626.01	7976.79	Muscle function	Muscle function	Muscle function	cpna-2 is expressed in several tissues, including the excretory cell, the muscular system, the nervous system, the pharynx, and the reproductive system\; is predicted to encode a protein with the following domains: von Willebrand factor, type A, Copine, and von Willebrand factor A-like domain superfamily.	cpna-2
WBGene00021068	4132.3	4675.4	6884.65	9048.83	6185.29	0.855269	0.363455	5.45879	0.0194702	0.0687935	1.8091	1.16245	4403.85	7966.74	Unassigned	Unassigned	Unassigned	W06H8.6 is expressed in the body wall musculature, the pharyngeal muscle cell, and the vulval muscle.	0
WBGene00004443	13213.6	9743.78	9043.31	6817.95	9704.66	-0.533489	0.385673	1.90268	0.167779	0.328415	0.690882	0.483577	11478.7	7930.63	Ribosome	Ribosome: subunit	Ribosome: subunit	rpl-29 is an ortholog of human RPL29 (ribosomal protein L29)\; is predicted to be a structural constituent of ribosome.	rpl-29
WBGene00003962	8057.63	8142.93	8825.16	7027.91	8013.41	-0.0312984	0.350241	0.00798583	0.928793	0.963992	0.978539	0.0159268	8100.28	7926.54	Protein modification	Protein modification: unassigned	Protein modification: unassigned	pdi-1 is an ortholog of human PDIA2 (protein disulfide isomerase family A member 2) and PDILT (protein disulfide isomerase like, testis expressed)\; exhibits protein disulfide isomerase activity and protein-glutamine gamma-glutamyltransferase activity\; is involved in protein deglutathionylation\; is expressed in the hypodermis.	pdi-1
WBGene00021088	16103.1	19485.2	7552.44	8233.52	12843.6	-1.17274	0.346428	11.1589	0.000836297	0.00825084	0.443577	2.0835	17794.2	7892.98	Unassigned	Unassigned	Unassigned	W08E12.7 is an ortholog of human PA2G4\; is expressed in the gonad and the pharynx\; human PA2G4 exhibits DNA binding activity, DNA-binding activity transcription factor activity, and ubiquitin protein ligase binding activity.	0
WBGene00021952	6165.48	5045.27	8940.42	6761.23	6728.1	0.485987	0.371605	1.70238	0.191976	0.35997	1.40054	0.443734	5605.37	7850.82	Lysosome	Lysosome: Vacuolar ATPase	Lysosome: Vacuolar ATPase	vha-19 is an ortholog of human ATP6AP1 and ATP6AP1L\; is predicted to have proton-transporting ATP synthase activity, rotational mechanism and proton-transporting ATPase activity, rotational mechanism\; localizes to the membrane raft\; is expressed in the excretory canal, the hypodermis, the intestine, the pharynx, and the vulva.	vha-19
WBGene00019682	7407.3	9212.09	9363.39	6336.21	8079.75	-0.0821454	0.393035	0.0436768	0.834456	0.91019	0.944652	0.0408681	8309.69	7849.8	Proteolysis general	Proteolysis general: serine	Proteolysis general: serine	K12H4.7 is an ortholog of human PRSS16 (serine protease 16)\; is predicted to have serine-type peptidase activity\; is involved in innate immune response\; is expressed in the intestine.	0
WBGene00004373	6525.65	7111.92	9130	6558.03	7331.4	0.202064	0.370887	0.296575	0.586038	0.74683	1.15034	0.126778	6818.78	7844.01	Trafficking	Trafficking: endocytosis	Trafficking: endocytosis: unassigned	rme-1 is an ortholog of human EHD1 (EH domain containing 1), EHD3 (EH domain containing 3), and EHD4 (EH domain containing 4)\; exhibits ATPase activity and protein domain specific binding activity\; is involved in several processes, including endocytic recycling, lipid tube assembly involved in organelle fission, and negative regulation of establishment of protein localization\; localizes to the…	rme-1
WBGene00007024	6803.63	10821	7926.83	7754.33	8326.45	-0.168529	0.396652	0.180421	0.671012	0.808813	0.889749	0.0921517	8812.33	7840.58	Metabolism	Metabolism: lipid	Metabolism: lipid: binding	plin-1 is involved in embryo development\; is expressed in the germ line, the hypodermal cell, and the intestinal cell.	plin-1
WBGene00000100	4741.04	4158.73	8504.12	6990.66	6098.64	0.799902	0.35242	5.08762	0.0240973	0.0802508	1.74098	1.09555	4449.88	7747.39	Cytoskeleton	Cytoskeleton: unassigned	Cytoskeleton: unassigned	ajm-1 is an ortholog of human C9orf172\; is predicted to have cytoskeletal protein binding activity\; is involved in cell-cell junction organization and embryo development\; localizes to the apical junction complex, apicolateral plasma membrane, and cell-cell adherens junction\; is expressed in several tissues including the gonad.	ajm-1
WBGene00015168	3002.08	2490.85	9756.83	5722.4	5243.04	1.49462	0.421779	12.037	0.00052155	0.00623617	2.81789	2.20508	2746.46	7739.62	Stress response	Stress response: ER	Stress response: ER	pdi-6 is an ortholog of human PDIA6 (protein disulfide isomerase family A member 6)\; is predicted to have protein disulfide isomerase activity\; is involved in endoplasmic reticulum unfolded protein response\; is expressed in several tissues, including the alimentary system, the coelomocyte, the excretory gland cell, the nervous system, and the reproductive system.	pdi-6
WBGene00000626	1830.27	328.26	10356	5118.75	4408.33	2.84153	0.726967	13.3143	0.000263389	0.00416795	7.1678	2.38008	1079.26	7737.39	Extracellular material	Extracellular material: collagen	Extracellular material: collagen	col-49 is an ortholog of human SFTPD (surfactant protein D)\; is predicted to be a structural constituent of cuticle\; is expressed in the hyp7 syncytium and the seam cell.	col-49
WBGene00019978	476.843	5919.09	5506.2	9919.17	5455.32	1.27017	0.866969	2.08053	0.149188	0.302124	2.41189	0.519815	3197.96	7712.68	Metabolism	Metabolism: lipid	Metabolism: lipid: beta oxidation	hacd-1 is an ortholog of human HADH\; is predicted to have 3-hydroxyacyl-CoA dehydrogenase activity and NAD+ binding activity.	hacd-1
WBGene00014505	4506.67	5141.2	8216.43	7171	6258.82	0.673481	0.345513	3.7657	0.052314	0.142064	1.59492	0.847515	4823.94	7693.71	Non-coding RNA	Non-coding RNA: ncRNA	Non-coding RNA: ncRNA	T05E11.9 is enriched in the germ line based on RNA-seq studies\; is affected by several genes including daf-16, daf-2, and pgl-1 based on tiling array and RNA-seq studies\; is affected by four chemicals including methylmercury hydroxide, 1-methylnicotinamide, and bisphenol S based on RNA-seq studies.	0
WBGene00302980	10345.5	11400.1	8142.12	7213.33	9275.25	-0.501973	0.339911	2.17001	0.140725	0.289551	0.706141	0.538274	10872.8	7677.72	Cytoskeleton	Cytoskeleton: actin function	Cytoskeleton: actin function: binding	F53E2.2 is predicted to have actin binding activity.	0
WBGene00011510	9754.99	12439.2	7781.07	7538.44	9378.43	-0.534796	0.352589	2.28759	0.130412	0.274459	0.690256	0.561522	11097.1	7659.75	Metabolism	Metabolism: glycolysis	Metabolism: glycolysis	pdha-1 is an ortholog of human PDHA1 (pyruvate dehydrogenase E1 alpha 1 subunit) and PDHA2\; is predicted to have pyruvate dehydrogenase (acetyl-transferring) activity\; localizes to the mitochondrion\; human orthologs of this gene are implicated in pyruvate decarboxylase deficiency.	pdha-1
WBGene00010424	6344.04	4251.2	7890.63	7386.89	6468.19	0.527936	0.384409	1.87581	0.170811	0.331959	1.44187	0.478915	5297.62	7638.76	Non-coding RNA	Non-coding RNA: linc	Non-coding RNA: linc	lep-5 is enriched in several tissues, including the Psub1, the Z1.p, the Z4.a, the male distal tip cell, and the somatic gonad precursor based on RNA-seq studies\; is affected by several genes including daf-16, glp-1, and age-1 based on microarray, tiling array, and RNA-seq studies\; is affected by Rotenone, D-glucose, and Zidovudine based on RNA-seq studies.	lep-5
WBGene00002915	2627.71	1274.9	9738.73	5509.05	4787.6	1.96592	0.509592	13.864	0.000196528	0.00351203	3.90663	2.45444	1951.3	7623.89	Transmembrane protein	Transmembrane protein: unassigned	Transmembrane protein: unassigned	let-805 is involved in hemidesmosome assembly\; localizes to the hemidesmosome\; is expressed in the hypodermis, the pharynx, the uterine seam cell, and touch receptor neurons.	let-805
WBGene00009888	5513.12	4784.05	8200.23	6980.5	6369.47	0.559958	0.348975	2.5588	0.109682	0.242807	1.47423	0.61474	5148.58	7590.37	Unassigned	Unassigned	Unassigned	F49E2.5 is expressed in the hypodermis, the muscle cell, and the nervous system\; is predicted to encode a protein with the following domain: Protein of unknown function DUF612.	0
WBGene00009126	9008.27	9712.57	8248.81	6911.08	8470.18	-0.304393	0.34487	0.777607	0.377874	0.569814	0.809783	0.244267	9360.42	7579.95	Metabolism	Metabolism: glycolysis	Metabolism: glycolysis	pyk-1 is an ortholog of human PKM\; is predicted to have several functions, including metal ion binding activity, metal ion binding activity, and phosphorus metabolic process\; is expressed in the body wall musculature and the reproductive system\; human orthologs of this gene are implicated in pyruvate kinase deficiency of red cells.	pyk-1
WBGene00010605	3336.89	3194.76	8966.14	6127.94	5406.43	1.20843	0.380472	9.80853	0.00173704	0.0132941	2.31086	1.87634	3265.82	7547.04	Unassigned	Unassigned	Unassigned: regulated by multiple stresses	K06G5.1 is enriched in the intestine and the pharyngeal muscle cell based on tiling array, RNA-seq, and microarray studies\; is affected by several genes including daf-16, daf-2, and glp-1 based on microarray, proteomic, and RNA-seq studies\; is affected by fourteen chemicals including Mianserin, D-glucopyranose, and D-glucose based on RNA-seq and microarray studies.	0
WBGene00016977	8756.66	9347.32	6533.13	8486.67	8280.95	-0.269414	0.357025	0.568618	0.450809	0.638094	0.829657	0.195115	9051.99	7509.9	mRNA functions	mRNA functions: binding	mRNA functions: binding: KH	akap-1 is an ortholog of human AKAP1 (A-kinase anchoring protein 1)\; is predicted to have RNA binding activity and protein kinase A regulatory subunit binding activity\; is expressed in several tissues including the gonad.	akap-1
WBGene00019760	4386.95	2510.5	9397.69	5567.47	5465.65	1.11737	0.470529	5.50458	0.0189668	0.0673922	2.16952	1.17139	3448.73	7482.58	Unassigned	Unassigned	Unassigned	calu-1 is an ortholog of human CALU (calumenin), RCN1 (reticulocalbin 1), and RCN3\; exhibits calcium ion binding activity\; is involved in cuticle development\; localizes to the endoplasmic reticulum\; is expressed in several tissues, including the alimentary system, the body wall musculature, the epithelial system, the reproductive system, and the tail.	calu-1
WBGene00004143	13832.5	19272.6	6109.21	8848.18	12015.6	-1.14616	0.403725	7.85694	0.00506261	0.0268322	0.451828	1.57134	16552.5	7478.69	Development	Development: somatic	Development: somatic	pqn-59 is an ortholog of human UBAP2 and UBAP2L\; is expressed widely\; human UBAP2 exhibits RNA binding activity and cadherin binding activity.	pqn-59
WBGene00002845	11138.8	15919.5	6974.2	7856.77	10472.3	-0.86743	0.37713	5.21289	0.02242	0.0760391	0.548123	1.11896	13529.2	7415.48	Transcription: general machinery	Transcription: general machinery: RNA Pol II	Transcription: general machinery: RNA Pol II: CCR4/NOT	let-711 is an ortholog of human CNOT1 (CCR4-NOT transcription complex subunit 1)\; is involved in several processes, including microtubule cytoskeleton organization, negative regulation of macromolecule metabolic process, and nematode larval development\; localizes to the CCR4-NOT complex and cytoplasm\; is expressed in the germ line, the gonad, and the male.	let-711
WBGene00020696	12087.5	19493.3	6296.88	8523.07	11600.2	-1.09147	0.419903	6.60181	0.0101875	0.0434556	0.469283	1.36195	15790.4	7409.97	Metabolism	Metabolism: carbohydrate	Metabolism: carbohydrate	pygl-1 is an ortholog of human PYGL (glycogen phosphorylase L) and PYGM (glycogen phosphorylase, muscle associated)\; is predicted to have pyridoxal phosphate binding activity and transferase activity, transferring hexosyl groups\; is expressed in the germ line.	pygl-1
WBGene00020297	8295.04	8012.32	6420.72	8396.92	7781.25	-0.138188	0.357353	0.149481	0.699031	0.828285	0.90866	0.08182	8153.68	7408.82	Signaling	Signaling: small GTPase	Signaling: small GTPase: unassigned	nog-1 is an ortholog of human GTPBP4\; is predicted to have GTP binding activity\; is involved in several processes, including determination of adult lifespan, negative regulation of lipid storage, and regulation of insulin receptor signaling pathway involved in determination of adult lifespan\; localizes to the nucleolus\; is expressed in several tissues, including the alimentary system, the bod…	nog-1
WBGene00011856	4081.57	3703.33	9073.79	5710.55	5642.31	0.925273	0.399893	5.265	0.0217585	0.0744262	1.89904	1.12827	3892.45	7392.17	Unassigned	Unassigned	Unassigned: regulated by multiple stresses	T20D3.2 is enriched in the OLL, the PVD, the germ line, the intestine, and the pharyngeal muscle cell based on proteomic, tiling array, RNA-seq, and microarray studies\; is affected by several genes including age-1, skn-1, and let-7 based on microarray, RNA-seq, and proteomic studies\; is affected by eleven chemicals including Rotenone, Mianserin, and D-glucose based on RNA-seq and microarray stu…	nspg-7.1
WBGene00016534	12358.3	23178.2	8174.51	6602.06	12578.3	-1.26598	0.443291	7.90763	0.00492268	0.0263222	0.415816	1.57968	17768.3	7388.28	Extracellular material	Extracellular material: PGI	Extracellular material: PGI	C39D10.7 is predicted to have chitin binding activity\; is expressed in the germ line.	0
WBGene00003564	5967.64	5687.92	7420.98	7314.08	6597.65	0.338226	0.332671	1.03134	0.309845	0.499166	1.2642	0.301755	5827.78	7367.53	Signaling	Signaling: calcium	Signaling: calcium: EF hand	ncs-2 is an ortholog of human HPCAL4 (hippocalcin like 4), HPCA (hippocalcin), and NCALD (neurocalcin delta)\; is predicted to have calcium ion binding activity\; is expressed in the nervous system.	ncs-2
WBGene00000734	4309.85	675.014	10416	4223.86	4906.19	1.55416	0.772954	3.86182	0.0493967	0.135965	2.93664	0.866573	2492.43	7319.95	Extracellular material	Extracellular material: collagen	Extracellular material: collagen	col-161 is an ortholog of human SFTPD (surfactant protein D)\; is predicted to be a structural constituent of cuticle.	col-161
WBGene00000881	5791.1	4822.19	8650.82	5945.07	6302.3	0.45964	0.387178	1.40344	0.236148	0.414731	1.3752	0.382234	5306.65	7297.95	Chaperone	Chaperone: cyclophilin	Chaperone: cyclophilin	cyn-5 is an ortholog of human PPIB (peptidylprolyl isomerase B)\; exhibits peptidyl-prolyl cis-trans isomerase activity\; is involved in protein peptidyl-prolyl isomerization\; localizes to the cytoplasm\; is expressed in the body wall musculature, the intestine, and the pharynx\; human orthologs of this gene are implicated in osteogenesis imperfecta type 9.	cyn-5
WBGene00009664	8795.21	9186.66	7250.46	7335.24	8141.9	-0.301982	0.331773	0.826982	0.363147	0.555768	0.811137	0.255107	8990.94	7292.85	Metabolism	Metabolism: mitochondria	Metabolism: mitochondria: citric acid cycle	idha-1 is an ortholog of human IDH3A\; is predicted to have isocitrate dehydrogenase (NAD+) activity and metal ion binding activity\; localizes to the mitochondrion\; is expressed in several tissues, including the alimentary system, the epithelial system, the head, the muscular system, and the reproductive system.	idha-1
WBGene00006840	6351.14	7218.26	7430.51	7154.91	7038.7	0.104184	0.338369	0.0947812	0.758185	0.862853	1.07489	0.0640634	6784.7	7292.71	Neuronal function	Neuronal function: synaptic function	Neuronal function: synaptic function: unassigned	unc-116 is an ortholog of human KIF5A (kinesin 5A), KIF5B (kinesin 5B), and KIF5C (kinesin 5C)\; exhibits ATP-dependent microtubule motor activity, plus-end-directed\; is involved in several processes, including embryo development, locomotion, and microtubule cytoskeleton organization\; localizes to several cellular components, including the cytoplasm, intracellular organelle, and neuron projecti…	unc-116
WBGene00006999	5177.3	4112.5	8428.86	6112.7	5957.84	0.646405	0.382638	2.83049	0.0924899	0.214756	1.56526	0.668055	4644.9	7270.78	Nucleic acid	Nucleic acid: binding	Nucleic acid: binding: unassigned	zyx-1 is an ortholog of human LPP (LIM domain containing preferred translocation partner in lipoma) and ZYX (zyxin)\; exhibits DEAD\/H-box RNA helicase binding activity\; is involved in maintenance of synapse structure and reproduction\; localizes to the M band, nucleus, and striated muscle dense body\; is expressed in several tissues, including the alimentary system, the muscular system, the ner…	zyx-1
WBGene00003831	9077.26	9902.13	7647.71	6850.97	8369.52	-0.388514	0.338543	1.31306	0.251841	0.433843	0.763916	0.362667	9489.7	7249.34	Metabolism	Metabolism: mitochondria	Metabolism: mitochondria: complex I	nuo-1 is an ortholog of human NDUFV1 (NADH:ubiquinone oxidoreductase core subunit V1)\; is predicted to have several functions, including 4 iron, 4 sulfur cluster binding activity, NADH dehydrogenase (ubiquinone) activity, and coenzyme binding activity\; is involved in several processes, including dauer exit, defecation, and determination of adult lifespan\; localizes to the mitochondrion\; is us…	nuo-1
WBGene00000254	5558.77	7028.7	7914.44	6571.58	6768.37	0.202688	0.362974	0.311559	0.576725	0.739963	1.15084	0.13079	6293.73	7243.01	Proteolysis general	Proteolysis general: serine	Proteolysis general: serine	bli-4 is an ortholog of human PCSK5 (proprotein convertase subtilisin\/kexin type 5) and PCSK6\; is predicted to have metal ion binding activity and serine-type endopeptidase activity\; is involved in several processes, including cellular response to salt, chemosensory behavior, and collagen and cuticulin-based cuticle development\; localizes to the nucleus\; is expressed in several tissues, incl…	bli-4
WBGene00000739	3889.82	976.69	6800.82	7661.2	4832.13	1.57118	0.618097	6.1669	0.0130162	0.05169	2.97147	1.28659	2433.26	7231.01	Extracellular material	Extracellular material: collagen	Extracellular material: collagen	col-166 is an ortholog of human MARCO (macrophage receptor with collagenous structure)\; is predicted to be a structural constituent of cuticle.	col-166
WBGene00001794	7325.12	7938.35	7488.62	6939.02	7422.78	-0.0812447	0.336106	0.0584233	0.809006	0.894457	0.945242	0.0484406	7631.73	7213.82	Neuronal function	Neuronal function: synaptic function	Neuronal function: synaptic function: neurotransmitter metabolism	gta-1 is an ortholog of human ABAT\; is predicted to have (S)-3-amino-2-methylpropionate transaminase activity, 4-aminobutyrate:2-oxoglutarate transaminase activity, and pyridoxal phosphate binding activity\; localizes to the mitochondrion\; is expressed in the body wall musculature and the nervous system\; human orthologs of this gene are implicated in GABA aminotransferase deficiency.	gta-1
WBGene00002162	9024.51	9000.57	7311.43	7111.73	8112.06	-0.32162	0.331279	0.94061	0.332121	0.523537	0.800171	0.281053	9012.54	7211.58	Metabolism	Metabolism: mitochondria	Metabolism: mitochondria: complex III	isp-1 is an ortholog of human UQCRFS1 (ubiquinol-cytochrome c reductase, Rieske iron-sulfur polypeptide 1)\; is predicted to have 2 iron, 2 sulfur cluster binding activity and ubiquinol-cytochrome-c reductase activity\; is involved in several processes, including mitochondrial electron transport, ubiquinol to cytochrome c, negative regulation of macromolecule metabolic process, and positive regul…	isp-1
WBGene00004208	10700.6	18082.1	6394.05	8015.94	10798.1	-0.998092	0.421214	5.50665	0.0189443	0.0673416	0.500662	1.17172	14391.3	7204.99	Signaling	Signaling: hedgehog-like	Signaling: hedgehog-like	ptc-1 is an ortholog of human PTCH1 and PTCH2\; is involved in molting cycle\; localizes to the integral component of plasma membrane\; is used to study Parkinson's disease\; human orthologs of this gene are implicated in several diseases, including basal cell carcinoma, holoprosencephaly 7, and medulloblastoma.	ptc-1
WBGene00006699	9449.61	11648.6	7448.61	6945.79	8873.15	-0.551602	0.348853	2.48515	0.114926	0.251307	0.682262	0.599796	10549.1	7197.2	Proteolysis proteasome	Proteolysis proteasome: E1	Proteolysis proteasome: E1	uba-1 is an ortholog of human UBA1 (ubiquitin like modifier activating enzyme 1)\; is predicted to have ATP binding activity and ubiquitin-like modifier activating enzyme activity\; is involved in several processes, including embryo development, gamete generation, and nematode larval development\; localizes to the nucleus\; is expressed in several tissues, including anterior hypodermis, the alime…	uba-1
WBGene00000380	11722.2	11635.9	7463.85	6922.93	9436.22	-0.699188	0.332857	4.37011	0.0365747	0.109595	0.615919	0.960208	11679.1	7193.39	Chaperone	Chaperone: T complex	Chaperone: T complex	cct-5 is an ortholog of human CCT5 (chaperonin containing TCP1 subunit 5)\; is predicted to have unfolded protein binding activity\; localizes to the chaperonin-containing T-complex.	cct-5
WBGene00000735	3099.48	540.936	10314.1	4000.35	4488.72	1.97514	0.7582	6.31605	0.011965	0.0488031	3.93167	1.31155	1820.21	7157.23	Extracellular material	Extracellular material: collagen	Extracellular material: collagen	col-162 is an ortholog of human SFTPD (surfactant protein D)\; is predicted to be a structural constituent of cuticle.	col-162
WBGene00007605	2734.24	8196.1	7923.02	6376.85	6307.55	0.38772	0.555261	0.486105	0.48567	0.668994	1.30832	0.174578	5465.17	7149.93	Proteolysis general	Proteolysis general: aspartate	Proteolysis general: aspartate: cathepsin	hrg-7 is an ortholog of human PGA4, NAPSA, and PGA5\; is predicted to have aspartic-type endopeptidase activity.	hrg-7
WBGene00022642	3525.59	8937	7014.21	7256.51	6683.33	0.195513	0.509186	0.147317	0.701113	0.829314	1.14513	0.081281	6231.3	7135.36	Metabolism	Metabolism: lipid	Metabolism: lipid: lipase	lipl-5 is an ortholog of human LIPJ (lipase J), LIPK (lipase K), and LIPF (lipase F, gastric type)\; is predicted to have hydrolase activity, acting on ester bonds\; is involved in defense response to Gram-negative bacterium\; is expressed in the intestine\; human orthologs of this gene are implicated in autosomal recessive congenital ichthyosis 8 and lysosomal and lipase deficiency.	lipl-5
WBGene00002056	7004.52	4788.67	8035.43	6205.83	6508.61	0.272063	0.39642	0.470316	0.492842	0.675106	1.20753	0.170628	5896.59	7120.63	Cytoskeleton	Cytoskeleton: intermediate filament protein	Cytoskeleton: intermediate filament protein	ifc-2 is an ortholog of human KRT82 (keratin 82), KRT71 (keratin 71), and KRT76 (keratin 76) and members of the human LMN (Lamins) gene family including LMNB2, LMNB1, and LMNA\; is predicted to have structural molecule activity\; localizes to the cytoplasm and desmosome\; is expressed in the hypodermis, the intestinal cell, and the pharynx\; human orthologs of this gene are implicated in several …	ifc-2
WBGene00012253	4514.79	6865.72	7798.22	6442.89	6405.41	0.323532	0.39658	0.66414	0.415102	0.604237	1.25139	0.218793	5690.26	7120.56	Stress response	Stress response: C-type Lectin	Stress response: C-type Lectin	clec-50 is an ortholog of human COLEC11, CD302, and LY75\; is predicted to have carbohydrate binding activity\; is expressed in the intestine.	clec-50
WBGene00000672	2409.58	429.975	9000.44	5207.65	4261.91	2.32276	0.714625	9.59336	0.00195282	0.0143788	5.00289	1.84228	1419.78	7104.04	Extracellular material	Extracellular material: collagen	Extracellular material: collagen	col-97 is predicted to be a structural constituent of cuticle.	col-97
WBGene00004951	3703.14	3883.64	7975.41	6215.15	5444.33	0.90336	0.355836	6.3433	0.0117825	0.0482869	1.87042	1.31617	3793.39	7095.28	Cytoskeleton	Cytoskeleton: unassigned	Cytoskeleton: unassigned	spc-1 is an ortholog of human SPTAN1 (spectrin alpha, non-erythrocytic 1)\; is predicted to have calcium ion binding activity\; is involved in several processes, including embryonic body morphogenesis, nematode larval development, and positive regulation of growth\; is expressed in several tissues, including the alimentary system, the body wall musculature, the hypodermis, the nervous system, and…	spc-1
WBGene00013463	8693.76	7777.69	7884.91	6287.96	7661.08	-0.216866	0.354285	0.374347	0.540644	0.713193	0.860432	0.146793	8235.72	7086.43	Development	Development: somatic	Development: somatic	kdp-1 localizes to the cytoplasm and nuclear envelope.	kdp-1
WBGene00000788	3900.98	4022.34	7473.37	6614.76	5502.86	0.830298	0.338655	5.93074	0.014879	0.0568254	1.77805	1.24546	3961.66	7044.07	Development	Development: general	Development: general	cpz-1 is an ortholog of human CTSZ (cathepsin Z)\; is predicted to have cysteine-type peptidase activity\; is involved in several processes, including animal organ development, ecdysis, collagen and cuticulin-based cuticle, and embryo development\; localizes to the collagen and cuticulin-based cuticle extracellular matrix\; is expressed in several tissues, including the alimentary system, the epi…	cpz-1
WBGene00009082	8469.54	10092.8	7057.08	6901.77	8130.31	-0.411187	0.342949	1.43273	0.23132	0.409058	0.752004	0.388215	9281.19	6979.42	Metabolism	Metabolism: glycolysis	Metabolism: glycolysis	dlat-1 is an ortholog of human DLAT (dihydrolipoamide S-acetyltransferase)\; is predicted to have dihydrolipoyllysine-residue acetyltransferase activity\; is expressed in several tissues, including the alimentary system, the head, the muscular system, the nervous system, and the reproductive system\; human orthologs of this gene are implicated in pyruvate decarboxylase deficiency.	dlat-1
WBGene00010470	577.284	294.741	10516.1	3422.94	3702.76	3.99816	0.606583	34.2109	4.95e-09	1.98e-06	15.9796	5.70362	436.012	6969.51	Stress response	Stress response: heavy metal	Stress response: heavy metal	cdr-4 is an ortholog of human FAXC\; is involved in stress response to cadmium ion\; localizes to the lysosome\; is expressed in the pm5, the pm6, and the pm7.	cdr-4
WBGene00022410	2922.95	1397.42	8236.43	5639.43	4549.06	1.68319	0.486518	11.3513	0.000753957	0.00776927	3.21137	2.10962	2160.18	6937.93	Unassigned	Unassigned	Unassigned	Y97E10C.1 is enriched in several tissues, including the alimentary system, the muscular system, and the nervous system based on tiling array, RNA-seq, and microarray studies\; is affected by several genes including daf-16, daf-2, and skn-1 based on microarray, tiling array, and RNA-seq studies\; is affected by eight chemicals including Rotenone, D-glucose, and Alovudine based on RNA-seq and micro…	0
WBGene00010130	7468.17	6146.79	7385.73	6476.76	6869.36	0.0259578	0.351794	0.00544411	0.941182	0.970282	1.01816	0.0131022	6807.48	6931.24	Lysosome	Lysosome: Vacuolar ATPase	Lysosome: Vacuolar ATPase	vha-14 is an ortholog of human ATP6V1D (ATPase H+ transporting V1 subunit D)\; is predicted to contribute to proton-exporting ATPase activity.	vha-14
WBGene00004442	10214.6	8586.78	7255.22	6583.43	8160	-0.442158	0.345904	1.62767	0.202026	0.372941	0.736033	0.42836	9400.68	6919.33	Ribosome	Ribosome: subunit	Ribosome: subunit	rpl-28 is an ortholog of human RpL28\; is predicted to be a structural constituent of ribosome\; is expressed in several tissues, including the alimentary system, the excretory gland cell, the muscular system, the nervous system, and the reproductive system.	rpl-28
WBGene00012015	4003.45	5010.59	8232.62	5596.26	5710.73	0.617444	0.393918	2.43842	0.118395	0.256405	1.53415	0.591073	4507.02	6914.44	Metabolism	Metabolism: pentose phosphate pathway	Metabolism: pentose phosphate pathway	T25B9.9 is an ortholog of human Pgd\; is predicted to have NADP binding activity and phosphogluconate dehydrogenase (decarboxylating) activity\; is involved in defense response to Gram-negative bacterium and negative regulation of gene expression.	0
WBGene00001328	2398.42	1632.05	8960.43	4840.21	4457.78	1.77559	0.461643	13.952	0.000187539	0.00340788	3.42378	2.46752	2015.24	6900.32	Extracellular material	Extracellular material: matrix	Extracellular material: matrix	epi-1 is an ortholog of human LAMA3 (laminin subunit alpha 3) and LAMA5 (laminin subunit alpha 5)\; is predicted to have extracellular matrix structural constituent\; is involved in several processes, including basement membrane organization, generation of neurons, and positive regulation of endopeptidase activity\; localizes to the basement membrane\; is expressed in several tissues, including t…	epi-1
WBGene00001748	9196.98	9970.33	6743.66	7040.61	8237.9	-0.475611	0.334269	2.01543	0.155707	0.311706	0.719162	0.506255	9583.65	6892.14	Signaling	Signaling: phosphatase	Signaling: phosphatase: unassigned	gsp-2 is an ortholog of human PPP1CA\; exhibits protein serine\/threonine phosphatase activity\; is involved in peptidyl-serine dephosphorylation\; localizes to the chromosome, cytoplasm, and nuclear membrane\; is expressed in several tissues, including the intestine, the muscular system, the nervous system, and the reproductive system.	gsp-2
WBGene00008194	2237.1	2230.78	8517.46	5256.76	4560.52	1.62427	0.403069	15.4556	8.45e-05	0.00224576	3.08286	2.64864	2233.94	6887.11	Unassigned	Unassigned	Unassigned	C49C3.4 is enriched in the intestine based on SAGE, tiling array, and RNA-seq studies\; is affected by several genes including daf-2, skn-1, and let-7 based on proteomic, RNA-seq, and microarray studies\; is affected by eleven chemicals including Mianserin, nicotine, and Zidovudine based on RNA-seq, proteomic, and microarray studies\; is predicted to encode a protein with the following domain: EG…	0
WBGene00003982	3367.32	3591.21	8930.9	4835.13	5181.14	0.984231	0.433171	5.06617	0.0243972	0.0810196	1.97826	1.09141	3479.27	6883.01	Proteolysis general	Proteolysis general: metallopeptidase	Proteolysis general: metallopeptidase	pes-9 is an ortholog of human CNDP2\; is predicted to have dipeptidase activity and metal ion binding activity\; is expressed in the hypodermis and the intestine.	pes-9
WBGene00000040	3900.98	6006.93	7273.32	6487.76	5917.25	0.473992	0.393614	1.44364	0.229551	0.407331	1.38895	0.390052	4953.96	6880.54	Metabolism	Metabolism: unassigned	Metabolism: unassigned	aco-1 is an ortholog of human ACO1\; exhibits RNA binding activity and aconitate hydratase activity\; is involved in tricarboxylic acid metabolic process\; localizes to the cytosol\; is expressed in the hypodermis and the intestine.	aco-1
WBGene00019617	3734.59	1673.66	8653.68	5035.78	4774.43	1.3397	0.521186	6.38421	0.011514	0.0475436	2.53098	1.32291	2704.13	6844.73	Proteolysis general	Proteolysis general: cysteine	Proteolysis general: cysteine: cathepsin	K10C2.1 is an ortholog of human CTSA (cathepsin A)\; is predicted to have serine-type carboxypeptidase activity\; localizes to the membrane raft\; is expressed in the intestine.	ctsa-2
WBGene00004798	11102.3	20875.7	6600.77	7080.41	11414.8	-1.22486	0.436238	7.65836	0.005651	0.0288381	0.427838	1.54003	15989	6840.59	Stress response	Stress response: heat	Stress response: heat	sip-1 is an ortholog of human CRYAA (crystallin alpha A), CRYAB (crystallin alpha B), and HSPB1 (heat shock protein family B (small) member 1)\; is predicted to have unfolded protein binding activity\; is involved in several processes, including determination of adult lifespan, embryo development, and protein metabolic process\; localizes to the cytosol\; is expressed in the gonad\; human ortholo…	sip-1
WBGene00008053	7576.73	9099.97	7443.84	6215.99	7584.13	-0.287891	0.355126	0.656108	0.417937	0.606588	0.819098	0.217106	8338.35	6829.92	Cell cycle	Cell cycle: chromosome dynamics	Cell cycle: chromosome dynamics: unassigned	cdc-48.2 is an ortholog of human VCP (valosin containing protein)\; exhibits ATPase activity and identical protein binding activity\; is involved in several processes, including ER-associated misfolded protein catabolic process, embryo development, and negative regulation of protein localization to centrosome\; localizes to the VCP-NPL4-UFD1 AAA ATPase complex and nucleus\; is expressed in the bo…	cdc-48.2
WBGene00018393	1636.48	802.157	9254.79	4399.11	4023.14	2.48493	0.537868	19.1524	1.21e-05	0.000830805	5.59808	3.0805	1219.32	6826.95	Metabolism	Metabolism: 1CC	Metabolism: 1CC: unassigned	msra-1 is an ortholog of human MSRA\; exhibits L-methionine:thioredoxin-disulfide S-oxidoreductase activity and peptide-methionine (S)-S-oxide reductase activity\; is involved in oxidation-reduction process\; is expressed in the hypodermis and the nervous system\; is used to study inclusion body myositis.	msra-1
WBGene00017244	2798.15	2086.3	9111.9	4523.57	4629.98	1.481	0.469339	9.55154	0.00199781	0.0145987	2.79143	1.83569	2442.23	6817.73	Metabolism	Metabolism: nucleotide	Metabolism: nucleotide	apy-1 is an ortholog of human CANT1\; exhibits guanosine-diphosphatase activity and uridine-diphosphatase activity\; is involved in several processes, including determination of adult lifespan, endoplasmic reticulum unfolded protein response, and nucleobase-containing compound catabolic process\; localizes to the membrane\; is expressed in the hypodermis and the pharynx\; human orthologs of this …	apy-1
WBGene00018963	7669.05	7701.4	7198.06	6421.72	7247.56	-0.174466	0.336482	0.26868	0.604218	0.760605	0.886095	0.118841	7685.23	6809.89	Metabolism	Metabolism: mitochondria	Metabolism: mitochondria: protease	ucr-1 is an ortholog of human PMPCB (peptidase, mitochondrial processing beta subunit) and UQCRC1 (ubiquinol-cytochrome c reductase core protein 1)\; is predicted to have catalytic activity and metal ion binding activity\; localizes to the mitochondrion.	ucr-1
WBGene00004112	3932.43	4505.49	8313.59	5283.85	5508.84	0.688366	0.399969	2.93448	0.0867067	0.204931	1.61146	0.688393	4218.96	6798.72	Unassigned	Unassigned	Unassigned: prion domain	pqn-22 is an ortholog of human PRICKLE1 (prickle planar cell polarity protein 1), PRICKLE2 (prickle planar cell polarity protein 2), and PRICKLE3 (prickle planar cell polarity protein 3)\; is predicted to encode a protein with the following domain: Zasp-like motif.	pqn-22
WBGene00022382	660.478	328.26	9629.17	3960.56	3644.62	3.7803	0.563602	36.1547	1.82e-09	8.31e-07	13.7399	6.08064	494.369	6794.87	Unassigned	Unassigned	Unassigned: regulated by multiple stresses	Y94H6A.10 is enriched in the AFD, the PLM, the intestine, and the muscle cell based on RNA-seq, proteomic, and microarray studies\; is affected by several genes including daf-2, daf-12, and dpy-10 based on proteomic, tiling array, RNA-seq, and microarray studies\; is affected by twelve chemicals including 1-methylnicotinamide, Tunicamycin, and D-glucopyranose based on RNA-seq and microarray studi…	0
WBGene00000228	4682.19	4534.38	7656.28	5927.29	5700.04	0.559531	0.356273	2.45132	0.117426	0.254947	1.47379	0.593551	4608.29	6791.78	Cytoskeleton	Cytoskeleton: actin function	Cytoskeleton: actin function: actin	atn-1 is an ortholog of human ACTN1 (actinin alpha 1), ACTN4 (actinin alpha 4), and ACTN3 (actinin alpha 3 (gene\/pseudogene))\; is predicted to have actin binding activity\; localizes to the striated muscle dense body and striated muscle thin filament\; is expressed in several tissues, including the body wall, the muscular system, the pharynx, the reproductive system, and the tail\; human orthol…	atn-1
WBGene00022170	9615.99	9600.46	6554.09	7017.76	8197.07	-0.501717	0.332817	2.26125	0.132647	0.27777	0.706266	0.556314	9608.22	6785.92	Metabolism	Metabolism: mitochondria	Metabolism: mitochondria: complex IV	cox-6B is an ortholog of human COX6B1 (cytochrome c oxidase subunit 6B1)\; human orthologs of this gene are implicated in cytochrome-c oxidase deficiency disease\; is predicted to encode a protein with the following domains: Cytochrome c oxidase, subunit VIb and Cytochrome c oxidase, subunit VIb superfamily.	cox-6B
WBGene00004357	6706.24	6828.74	6644.59	6843.35	6755.73	-0.00501612	0.332042	0.000228282	0.987945	0.994535	0.996529	0.0023801	6767.49	6743.97	Signaling	Signaling: small GTPase	Signaling: small GTPase: Rho/Rac	rho-1 is an ortholog of human RHOC (ras homolog C) and RP11-426L16.10\; exhibits several functions, including GTP binding activity, GTPase activating protein binding activity, and GTPase activity\; is involved in several processes, including actin cytoskeleton organization, positive regulation of acetylcholine secretion, neurotransmission, and positive regulation of locomotion\; localizes to the …	rho-1
WBGene00003588	4834.38	5751.49	7869.67	5615.73	6017.82	0.349256	0.379229	0.846109	0.357656	0.550585	1.2739	0.259176	5292.93	6742.7	Development	Development: apoptosis	Development: apoptosis	nex-1 is an ortholog of human ANXA7 (annexin A7)\; exhibits anion binding activity and heparin binding activity\; is involved in engulfment of apoptotic cell\; localizes to the intracellular membrane-bounded organelle and plasma membrane\; is expressed in the hypodermis, the pharynx, the spermathecal-uterine junction, the uterine toroidal epithelial cell, and the vulva.	nex-1
WBGene00003482	2015.93	523.598	8580.33	4898.63	4004.62	2.40782	0.638496	12.8332	0.000340529	0.00480342	5.30673	2.31845	1269.76	6739.48	Extracellular material	Extracellular material: matrix	Extracellular material: matrix	mua-3 is an ortholog of human FBN1, FBN2, and FBN3\; is predicted to have collagen binding activity and intermediate filament binding activity\; is involved in cell-matrix adhesion\; localizes to the hemidesmosome and intermediate filament\; is expressed in several tissues, including the epithelial system, the muscle cell, the rectum, and the sensillum\; is used to study Marfan syndrome\; human o…	mua-3
WBGene00012144	3883.73	6464.65	6515.03	6922.93	5946.59	0.376976	0.408726	0.848259	0.357045	0.550035	1.29862	0.259609	5174.19	6718.98	Proteolysis general	Proteolysis general: aspartate	Proteolysis general: aspartate: unassigned	T28H10.3 is an ortholog of human LGMN\; is predicted to have peptidase activity\; is expressed in several tissues, including the Eala, the Ealp, the Eara, the Earp, and the Epla.	lgmn-1
WBGene00001240	1354.44	2216.91	8760.38	4648.87	4245.15	1.90878	0.480871	14.7338	0.00012381	0.00273552	3.75492	2.56296	1785.67	6704.62	Metabolism	Metabolism: lipid	Metabolism: lipid: fatty acid	elo-2 is an ortholog of human ELOVL3 and ELOVL6\; is predicted to have transferase activity, transferring acyl groups other than amino-acyl groups\; is involved in several processes, including determination of adult lifespan, growth, and lipid metabolic process\; is expressed in the intestine, the pharyngeal muscle cell, the tail, the ventral nerve cord, and uterus.	elo-2
WBGene00012354	8681.58	7226.35	7116.14	6287.11	7327.8	-0.247195	0.349497	0.499654	0.479652	0.663782	0.842533	0.177974	7953.97	6701.62	Metabolism	Metabolism: mitochondria	Metabolism: mitochondria: complex IV	cox-4 is an ortholog of human COX4I1 (cytochrome c oxidase subunit 4I1) and COX4I2 (cytochrome c oxidase subunit 4I2)\; is predicted to have cytochrome-c oxidase activity\; is involved in mitochondrial electron transport, cytochrome c to oxygen.	cox-4
WBGene00002250	6962.92	7300.32	7544.82	5838.39	6911.61	-0.0918949	0.356013	0.0666163	0.796329	0.887231	0.93829	0.0519634	7131.62	6691.61	Proteolysis general	Proteolysis general: metallopeptidase	Proteolysis general: metallopeptidase	lap-2 is predicted to have aminopeptidase activity, manganese ion binding activity, and metalloexopeptidase activity.	lap-2
WBGene00002077	9854.41	11279.9	6720.8	6660.48	8628.9	-0.65936	0.337976	3.77356	0.0520687	0.141586	0.633159	0.848981	10567.2	6690.64	mRNA functions	mRNA functions: binding	mRNA functions: binding: unassigned	imb-3 is an ortholog of human IPO5 (importin 5) and RANBP6 (RAN binding protein 6)\; human IPO5 exhibits RNA binding activity.	imb-3
WBGene00003914	7669.05	8028.5	7250.46	6104.24	7263.06	-0.233204	0.343449	0.460553	0.497366	0.678441	0.850743	0.168488	7848.78	6677.35	Proteolysis general	Proteolysis general: metallopeptidase	Proteolysis general: metallopeptidase	pam-1 is an ortholog of human NPEPPS (aminopeptidase puromycin sensitive)\; exhibits metalloaminopeptidase activity\; is involved in several processes, including anterior\/posterior axis specification, embryo, embryo development, and regulation of cell development\; localizes to the condensed chromosome, cytoplasm, and mitotic spindle pole\; is expressed in amphid process, tail neurons, the intes…	pam-1
WBGene00002269	3735.61	3553.07	8896.6	4447.37	5158.16	0.872415	0.452655	3.65965	0.0557454	0.148362	1.83072	0.828677	3644.34	6671.99	Extracellular material	Extracellular material: galectin	Extracellular material: galectin	lec-6 is an ortholog of human LGALS1 (galectin 1)\; is predicted to have carbohydrate binding activity\; localizes to the cytoplasm\; is expressed in the intestine and the pharynx.	lec-6
WBGene00003777	11511.2	16504.3	5322.34	8011.7	10337.4	-1.07107	0.415272	6.50545	0.0107545	0.0451347	0.475967	1.34549	14007.8	6667.02	Muscle function	Muscle function	Muscle function	nmy-2 is an ortholog of human MYH11 (myosin heavy chain 11), MYH9, and MYH10 (myosin heavy chain 10)\; exhibits calmodulin binding activity and protein kinase binding activity\; is involved in several processes, including asymmetric neuroblast division, asymmetric protein localization involved in cell fate determination, and embryo development\; localizes to the cell cortex, cleavage furrow, and …	nmy-2
WBGene00009542	5518.19	6783.66	7348.58	5932.37	6395.7	0.110492	0.362802	0.0927259	0.76074	0.864586	1.0796	0.063192	6150.92	6640.47	Trafficking	Trafficking: ER/Golgi	Trafficking: ER/Golgi: COP I	copb-2 is an ortholog of human COPB2 (coatomer protein complex subunit beta 2)\; is predicted to have structural molecule activity\; is involved in embryo development, intracellular protein transport, and oocyte development.	copb-2
WBGene00019895	4939.89	6547.87	7455.27	5811.3	6188.58	0.207715	0.378428	0.301013	0.583248	0.744586	1.15486	0.128085	5743.88	6633.29	Metabolism	Metabolism: carbohydrate	Metabolism: carbohydrate	aagr-2 is an ortholog of human MGAM (maltase-glucoamylase)\; exhibits alpha-1,4-glucosidase activity\; is involved in glycogen catabolic process.	aagr-2
WBGene00004453	11463.5	8544.01	7692.48	5562.39	8315.6	-0.594064	0.390872	2.29386	0.129886	0.273774	0.662474	0.562608	10003.8	6627.43	Ribosome	Ribosome: subunit	Ribosome: subunit	rpl-39 is an ortholog of human RPL39 (ribosomal protein L39) and RPL39L (ribosomal protein L39 like)\; is predicted to be a structural constituent of ribosome.	rpl-39
WBGene00004438	4519.86	2977.46	7048.5	6179.59	5181.35	0.819073	0.392131	4.30617	0.0379743	0.112624	1.76427	0.94837	3748.66	6614.04	Ribosome	Ribosome: subunit	Ribosome: subunit	rpl-25.1 is an ortholog of human RPL23A (ribosomal protein L23a)\; is predicted to have rRNA binding activity.	rpl-25.1
WBGene00002268	3136	3973.8	6688.41	6536.02	5083.56	0.895379	0.353421	6.31893	0.0119456	0.0487358	1.8601	1.31215	3554.9	6612.21	Extracellular material	Extracellular material: galectin	Extracellular material: galectin	lec-5 is an ortholog of human LGALS9 (galectin 9) and LGALS9B (galectin 9B)\; is predicted to have carbohydrate binding activity\; localizes to the membrane raft.	lec-5
WBGene00001679	5297.01	5282.22	6827.49	6380.24	5946.74	0.320141	0.333898	0.917428	0.338151	0.530043	1.24845	0.275689	5289.61	6603.87	Signaling	Signaling: heteromeric G protein	Signaling: heteromeric G protein: G beta subunit	gpb-1 is an ortholog of human GNB1 (G protein subunit beta 1), GNB2 (G protein subunit beta 2), and GNB4 (G protein subunit beta 4)\; is involved in several processes, including embryo development, establishment of mitotic spindle orientation, and negative regulation of locomotion\; is expressed in several tissues, including the alimentary system, the body wall musculature, the nervous system, th…	gpb-1
WBGene00006601	6358.24	7213.63	7198.06	5990.79	6690.18	-0.0413024	0.350003	0.0139253	0.906063	0.952391	0.971777	0.0211846	6785.94	6594.43	Metabolism	Metabolism: unassigned	Metabolism: unassigned	tpi-1 is an ortholog of human TPI1\; is predicted to have triose-phosphate isomerase activity\; is involved in cell redox homeostasis and determination of adult lifespan\; localizes to the intracellular\; human orthologs of this gene are implicated in triosephosphate isomerase deficiency.	tpi-1
WBGene00019831	10148.6	11164.3	5952.98	7221.79	8621.93	-0.693924	0.348159	3.93508	0.0472889	0.131755	0.61817	0.880232	10656.5	6587.39	Cell cycle	Cell cycle: cyclin	Cell cycle: cyclin	R02F2.1 is an ortholog of human CCNI2 (cyclin I 2), CCNJ (cyclin J), and CCNG2 (cyclin G2)\; is expressed in the head, the intestine, and the nervous system\; is predicted to encode a protein with the following domains: Cyclin, N-terminal, Cyclin-like, Cyclin-like superfamily, and Cyclin.	0
WBGene00018823	802.516	327.104	9927.35	3239.22	3574.05	3.54255	0.637261	25.3546	4.77e-07	9.32e-05	11.6524	4.03077	564.81	6583.29	Unassigned	Unassigned	Unassigned	F54E2.1 localizes to the membrane raft.	0
WBGene00013766	17459.6	19970.7	4286.83	8874.43	12647.9	-1.50786	0.461455	10.2254	0.00138519	0.0114542	0.351632	1.94103	18715.1	6580.63	Protein modification	Protein modification: methyltransferase	Protein modification: methyltransferase	prmt-1 is an ortholog of human PRMT1 (protein arginine methyltransferase 1) and PRMT8 (protein arginine methyltransferase 8)\; exhibits several functions, including S-adenosyl-L-methionine binding activity, S-adenosyl-L-methionine binding activity, and cellular protein modification process\; is involved in several processes, including cellular protein modification process, determination of adult …	prmt-1
WBGene00001262	3773.15	5094.97	7828.71	5307.55	5501.09	0.566871	0.404167	1.9547	0.162081	0.320818	1.48131	0.493741	4434.06	6568.13	Metabolism	Metabolism: lipid	Metabolism: lipid: fatty acid	emb-8 is an ortholog of human por\; is predicted to have several functions, including NADPH-hemoprotein reductase activity, NADPH-hemoprotein reductase activity, and coenzyme binding activity\; is involved in eggshell formation and lipid biosynthetic process\; is expressed in the intestine, the nervous system, and the pharynx\; human orthologs of this gene are implicated in Antley-Bixler syndrome.	emb-8
WBGene00000175	7284.54	6747.83	6504.55	6617.3	6788.55	-0.0967949	0.333997	0.0839746	0.771982	0.871601	0.935108	0.0596823	7016.18	6560.92	Transmembrane transport	Transmembrane transport: aquaporin	Transmembrane transport: aquaporin	aqp-7 is an ortholog of human AQP10 (aquaporin 10) and AQP9 (aquaporin 9)\; exhibits water channel activity\; is involved in glycerol transport and water transport\; is expressed in the muscle cell.	aqp-7
WBGene00012608	6533.76	4885.76	7533.39	5564.93	6129.46	0.197821	0.387812	0.259992	0.610126	0.76493	1.14696	0.116378	5709.76	6549.16	Metabolism	Metabolism: mitochondria	Metabolism: mitochondria: unassigned	hphd-1 is an ortholog of human ADHFE1 (alcohol dehydrogenase, iron containing 1)\; is predicted to have hydroxyacid-oxoacid transhydrogenase activity\; is expressed in several tissues, including the alimentary system, the hypodermis, the muscular system, and the reproductive system.	hphd-1
WBGene00001595	23117.7	31020.6	3822.9	9265.57	16806.7	-2.04831	0.508892	15.0013	0.000107436	0.00256943	0.241767	2.59016	27069.2	6544.24	mRNA functions	mRNA functions: binding	mRNA functions: binding: KH	gld-1 is an ortholog of human QKI\; exhibits mRNA 3'-UTR binding activity, mRNA 5'-UTR binding activity, and single-stranded RNA binding activity\; is involved in several processes, including negative regulation of cellular metabolic process, oocyte fate determination, and positive regulation of female gonad development\; localizes to the cytosol\; colocalizes with the P granule\; is expressed in…	gld-1
WBGene00021883	2657.13	3080.33	8818.49	4223.86	4694.95	1.18471	0.466737	6.27061	0.0122757	0.0495655	2.27317	1.30482	2868.73	6521.17	Stress response	Stress response: ER	Stress response: ER	Y54G2A.18 is an ortholog of human BCAP31\; localizes to the membrane raft\; is expressed in several tissues, including the excretory cell, the intestine, the muscular system, and the reproductive system.	0
WBGene00010665	10717.8	16144.9	6467.4	6563.96	9973.5	-1.04359	0.384327	7.21855	0.00721542	0.0342206	0.485119	1.46571	13431.3	6515.68	0	0	0	0	rml-1
WBGene00007016	6554.05	7926.79	5943.45	7032.15	6864.11	-0.158305	0.3549	0.198869	0.655636	0.798653	0.896077	0.0976418	7240.42	6487.8	Transcription: general machinery	Transcription: general machinery: RNA Pol II	Transcription: general machinery: RNA Pol II: mediator	mdt-15 is an ortholog of human RAVER1 (ribonucleoprotein, PTB binding 1), CTD-2369P2.12, and MED15\; exhibits nuclear hormone receptor binding activity and transcription coactivator activity\; is involved in several processes, including determination of adult lifespan, embryo development, and locomotion\; is expressed in several tissues, including the alimentary system, the excretory gland cell, …	mdt-15
WBGene00012484	22421.8	27027.1	4938.43	8024.4	15602.9	-1.93152	0.408561	20.8613	4.94e-06	0.000509441	0.262154	3.29291	24724.5	6481.42	mRNA functions	mRNA functions: processing	mRNA functions: processing: LSM	car-1 is an ortholog of human LSM14B (LSM 14B)\; localizes to the cytoplasm, intracellular organelle, and messenger ribonucleoprotein complex\; colocalizes with the endoplasmic reticulum\; is expressed in the germ line and the gonad.	car-1
WBGene00022119	5556.74	6353.68	7295.23	5664.83	6217.62	0.121843	0.360856	0.113972	0.735667	0.85032	1.08812	0.0704174	5955.21	6480.03	Trafficking	Trafficking: ER/Golgi	Trafficking: ER/Golgi: COP I	copa-1 is an ortholog of human COPA (coatomer protein complex subunit alpha)\; is predicted to have structural molecule activity\; is expressed in several tissues, including the alimentary system, the head, the muscular system, the reproductive system, and the seam cell.	copa-1
WBGene00019957	2223.91	2401.85	7491.47	5432.01	4387.31	1.48223	0.370896	15.3221	9.06e-05	0.002353	2.7938	2.62838	2312.88	6461.74	Unassigned	Unassigned	Unassigned: regulated by multiple stresses	R08E3.1 is enriched in the intestine and the pharyngeal muscle cell based on tiling array and RNA-seq studies\; is affected by several genes including daf-2, glp-1, and let-7 based on microarray, proteomic, and RNA-seq studies\; is affected by fifteen chemicals including methylmercuric chloride, Rotenone, and D-glucopyranose based on microarray and RNA-seq studies\; is predicted to encode a prote…	0
WBGene00021625	1983.46	284.338	9004.25	3918.23	3797.57	2.51027	0.782435	9.21343	0.00240246	0.0163477	5.69728	1.78654	1133.9	6461.24	Unassigned	Unassigned	Unassigned	Y47D7A.13 is enriched in the intestine and the nervous system based on RNA-seq and microarray studies\; is affected by several genes including daf-16, daf-2, and glp-1 based on microarray, tiling array, and RNA-seq studies\; is affected by twenty-four chemicals including hydrogen sulfide, Nitric Oxide, and 1-methylnicotinamide based on microarray and RNA-seq studies.	0
WBGene00011474	2456.25	2620.3	8087.82	4800.42	4491.2	1.34411	0.413	10.2329	0.00137959	0.0114357	2.53874	1.94174	2538.28	6444.12	Metabolism	Metabolism: glycolysis	Metabolism: glycolysis	aldo-1 is an ortholog of human ALDOA, ALDOB, and ALDOC\; exhibits fructose-bisphosphate aldolase activity and identical protein binding activity\; localizes to the endoplasmic reticulum, sarcomere, and striated muscle dense body\; is expressed in several tissues, including the muscular system, the nervous system, and the reproductive system\; human orthologs of this gene are implicated in heredit…	aldo-1
WBGene00004755	4583.78	4849.93	7364.77	5497.2	5573.92	0.447198	0.363382	1.50852	0.219365	0.395174	1.36339	0.403211	4716.85	6430.99	Trafficking	Trafficking: ER/Golgi	Trafficking: ER/Golgi: COP II	sec-24.1 is an ortholog of human SEC24C and SEC24D\; is predicted to have zinc ion binding activity\; is expressed in several tissues including the intestine\; human orthologs of this gene are implicated in Cole-Carpenter syndrome.	sec-24.1
WBGene00008652	1525.9	419.572	8273.58	4570.13	3697.3	2.72254	0.630114	16.4356	5.03e-05	0.0017493	6.60036	2.75714	972.735	6421.86	Development	Development: general	Development: general	F10D11.6 is an ortholog of human PLTP (phospholipid transfer protein), BPI (bactericidal permeability increasing protein), and LBP (lipopolysaccharide binding protein)\; is predicted to have lipid binding activity.	0
WBGene00022649	960.788	265.845	9139.52	3595.66	3490.45	3.37559	0.671909	21.0151	4.56e-06	0.000487928	10.379	3.31164	613.316	6367.59	Unassigned	Unassigned	Unassigned: regulated by multiple stresses	ZK84.1 is enriched in the germ line based on proteomic studies\; is affected by several genes including daf-16, daf-2, and glp-1 based on microarray, proteomic, tiling array, and RNA-seq studies\; is affected by sixteen chemicals including hydrogen sulfide, Rotenone, and sodium arsenite based on microarray and RNA-seq studies.	0
WBGene00011737	2512.05	3104.6	7125.66	5585.25	4581.89	1.17832	0.369034	9.92665	0.00162902	0.0127501	2.26313	1.89449	2808.33	6355.46	Signaling	Signaling: unassigned	Signaling: unassigned	sqst-1 is an ortholog of human SQSTM1 (sequestosome 1)\; is predicted to have zinc ion binding activity\; localizes to the cytoplasm\; is expressed in several tissues, including the hypodermal cell, the intestine, the muscular system, the nervous system, and the reproductive system.	sqst-1
WBGene00002074	7890.23	9364.66	6285.45	6414.1	7488.61	-0.442207	0.342649	1.65909	0.197726	0.367766	0.736008	0.434428	8627.45	6349.78	Nuclear pore	Nuclear pore: structure	Nuclear pore: structure	ima-3 is an ortholog of human KPNA3 (karyopherin subunit alpha 3) and KPNA4 (karyopherin subunit alpha 4)\; exhibits protein transporter activity\; is involved in several processes, including embryo development, meiosis I, and nematode larval development\; localizes to the cytoplasm and nuclear pore\; is expressed in the germ line and the gonad.	ima-3
WBGene00002173	2906.71	4119.43	7128.52	5544.61	4924.82	0.851016	0.390788	4.67559	0.0305943	0.0958005	1.80377	1.01863	3513.07	6336.57	Signaling	Signaling: lipid	Signaling: lipid: unassigned	itr-1 is an ortholog of human ITPR2 (inositol 1,4,5-trisphosphate receptor type 2)\; exhibits myosin binding activity\; is involved in several processes, including defecation, embryonic morphogenesis, and mating\; localizes to the endoplasmic reticulum and membrane\; is expressed in several tissues, including the alimentary system, the epithelial system, the muscular system, the nervous system, a…	itr-1
WBGene00004015	6883.79	7341.93	7462.9	5150.93	6709.88	-0.173521	0.378121	0.210465	0.646403	0.792252	0.886676	0.101136	7112.86	6306.91	Metabolism	Metabolism: mitochondria	Metabolism: mitochondria: unassigned	phb-2 is an ortholog of human Phb2\; is involved in several processes, including defecation, embryo development, and gamete generation\; localizes to the mitochondrial prohibitin complex\; is expressed in several tissues, including the alimentary system, the body wall musculature, the excretory canal, the hypodermis, and the nervous system.	phb-2
WBGene00019401	6879.73	8345.21	6666.5	5939.99	6957.86	-0.272259	0.350204	0.603504	0.437244	0.625697	0.828022	0.203636	7612.47	6303.24	Metabolism	Metabolism: mitochondria	Metabolism: mitochondria: complex I	nuo-4 is an ortholog of human NDUFA10 (NADH:ubiquinone oxidoreductase subunit A10)\; is predicted to encode a protein with the following domains: P-loop containing nucleoside triphosphate hydrolase and Deoxynucleoside kinase domain.	nuo-4
WBGene00005016	1287.48	198.805	8011.61	4568.44	3516.58	3.08097	0.744482	14.6276	0.000130983	0.00279788	8.46184	2.55317	743.141	6290.03	Extracellular material	Extracellular material: collagen	Extracellular material: collagen	sqt-1 is an ortholog of human COLQ\; is a structural constituent of collagen and cuticulin-based cuticle\; is involved in cuticle development involved in collagen and cuticulin-based cuticle molting cycle.	sqt-1
WBGene00002717	5226	7215.95	6152.08	6426.8	6255.21	0.0158374	0.368129	0.00185061	0.965687	0.982552	1.01104	0.00764461	6220.97	6289.44	Transcription: chromatin	Transcription: chromatin modification	Transcription: chromatin modification: SWI/SNF	let-526 is an ortholog of human ARID1A (AT-rich interaction domain 1A) and ARID1B (AT-rich interaction domain 1B)\; is predicted to have DNA binding activity\; is involved in nematode larval development and positive regulation of transcription by RNA polymerase II\; localizes to the nucleus\; is expressed in several tissues, including the body wall musculature, the excretory cell, the hypodermis,…	let-526
WBGene00004187	8293.01	10758.6	5305.19	7273.44	7907.56	-0.598892	0.384739	2.40596	0.120874	0.260227	0.660261	0.584647	9525.81	6289.31	mRNA functions	mRNA functions: processing	mRNA functions: processing: snRNP	prp-8 is an ortholog of human PRPF8 (pre-mRNA processing factor 8)\; is predicted to have U5 snRNA binding activity and U6 snRNA binding activity\; is expressed in the germ line, the intestine, and the pharynx\; is used to study retinitis pigmentosa\; human orthologs of this gene are implicated in retinitis pigmentosa 13.	prp-8
WBGene00000704	1620.25	270.468	8916.61	3658.31	3616.41	2.73325	0.760447	11.36	0.000750411	0.00773797	6.64951	2.11137	945.36	6287.46	Extracellular material	Extracellular material: collagen	Extracellular material: collagen	col-130 is an ortholog of human SFTPD (surfactant protein D)\; is predicted to be a structural constituent of cuticle\; is expressed in the intestine and the vulva.	col-130
WBGene00003073	6590.58	7729.14	6551.23	6011.11	6720.51	-0.188887	0.344099	0.301113	0.583186	0.744586	0.877282	0.128085	7159.86	6281.17	Non-coding RNA	Non-coding RNA: tRNA	Non-coding RNA: tRNA: production	lars-1 is an ortholog of human LARS (leucyl-tRNA synthetase)\; is predicted to have ATP binding activity, aminoacyl-tRNA editing activity, and leucine-tRNA ligase activity\; is involved in negative regulation of transcription by RNA polymerase II, positive regulation of protein phosphorylation, and translation.	lars-1
WBGene00003372	6315.63	5938.74	7213.31	5325.33	6198.25	0.0330489	0.365148	0.00819112	0.927886	0.963655	1.02317	0.0160786	6127.18	6269.32	Muscle function	Muscle function	Muscle function	mlc-4 is an ortholog of human MYL12A (myosin light chain 12A) and MYL12B (myosin light chain 12B)\; is predicted to have calcium ion binding activity\; is involved in several processes, including cytoskeleton-dependent cytokinesis, embryonic body morphogenesis, and establishment of cell polarity\; localizes to the cytoplasm\; colocalizes with the filamentous actin.	mlc-4
WBGene00000277	3871.56	4342.51	5842.47	6654.55	5177.77	0.605455	0.344188	3.07214	0.0796447	0.192681	1.52146	0.71516	4107.04	6248.51	Neuronal function	Neuronal function: synaptic function	Neuronal function: synaptic function: unassigned	cab-1 is an ortholog of human NPDC1\; is involved in chemical synaptic transmission, positive regulation of anterior\/posterior axon guidance, and ventral cord development.	cab-1
WBGene00009532	5145.84	4677.71	6450.25	6042.43	5579.06	0.346742	0.337594	1.05242	0.30495	0.493996	1.27169	0.306276	4911.78	6246.34	Nucleic acid	Nucleic acid: binding	Nucleic acid: binding: zinc finger	ccch-1 is an ortholog of human ZFP36\; is predicted to have metal ion binding activity\; localizes to the sarcoplasmic reticulum\; is expressed in several tissues, including the alimentary system, the muscular system, the nervous system, and the reproductive system.	ccch-1
WBGene00003150	8137.78	12136.4	5350.92	7095.65	8180.18	-0.703846	0.402566	3.0272	0.0818792	0.196378	0.613933	0.706906	10137.1	6223.28	Signaling	Signaling: dual specificity	Signaling: dual specificity	mbk-2 is an ortholog of human Dyrk2 and Dyrk3\; exhibits protein serine\/threonine kinase activity and protein tyrosine kinase activity\; is involved in several processes, including P granule disassembly, asymmetric protein localization involved in cell fate determination, and cellular protein modification process\; localizes to the cytoplasm and intracellular organelle\; is expressed in several …	mbk-2
WBGene00015102	25407.6	46157.5	2896.94	9545.81	21002	-2.52391	0.606925	15.4563	8.44e-05	0.00224576	0.173872	2.64864	35782.6	6221.38	Extracellular material	Extracellular material: PGI	Extracellular material: PGI	cpg-2 exhibits chitin binding activity\; is involved in several processes, including eggshell formation, embryo development, and mitotic cytokinesis\; localizes to the external encapsulating structure and perivitelline space\; is expressed in the eggshell.	cpg-2
WBGene00007458	5965.61	6017.33	7258.08	5170.4	6102.86	0.0526382	0.370913	0.0201379	0.887153	0.942355	1.03716	0.0257852	5991.47	6214.24	Proteolysis general	Proteolysis general: unassigned	Proteolysis general: unassigned	ule-4 is enriched in several tissues, including the alimentary system, the epithelial system, the germ line, and the nervous system based on proteomic, tiling array, RNA-seq, and microarray studies\; is affected by several genes including daf-16, daf-2, and daf-12 based on microarray, proteomic, and RNA-seq studies\; is affected by fourteen chemicals including Heme, Ethanol, and Rotenone based on…	ule-4
WBGene00004990	10424.6	12761.7	5666.24	6758.69	8902.8	-0.900002	0.356673	6.26711	0.0123	0.0496385	0.535886	1.30418	11593.1	6212.46	Stress response	Stress response: pathogen	Stress response: pathogen: saposin	spp-5 exhibits channel activity\; is involved in defense response to Gram-negative bacterium and defense response to Gram-positive bacterium.	spp-5
WBGene00001173	6015.32	6339.81	5944.4	6429.34	6182.22	0.00218943	0.335428	4.26e-05	0.994794	0.997351	1.00152	0.00115178	6177.57	6186.87	Signaling	Signaling: TGF beta	Signaling: TGF beta	egl-4 is an ortholog of human PRKG1 (protein kinase cGMP-dependent 1)\; exhibits cGMP-dependent protein kinase activity\; is involved in several processes, including chemotropism, negative regulation of developmental growth, and regulation of signal transduction\; localizes to the cytosol and nucleus\; is expressed in several tissues, including the alimentary system, the epithelial system, the mu…	egl-4
WBGene00000683	1526.91	269.312	8030.66	4331.38	3539.57	2.78255	0.723004	12.9734	0.000315948	0.00460725	6.88067	2.33656	898.112	6181.02	Extracellular material	Extracellular material: collagen	Extracellular material: collagen	col-109 is predicted to be a structural constituent of cuticle\; is involved in endoplasmic reticulum unfolded protein response.	col-109
WBGene00001427	9960.94	8912.73	6351.18	5992.48	7804.33	-0.612622	0.337304	3.27439	0.070369	0.176406	0.654007	0.753486	9436.84	6171.83	Chaperone	Chaperone: cyclophilin	Chaperone: cyclophilin	fkb-2 is an ortholog of human FKBP1A (FKBP prolyl isomerase 1A) and FKBP1B (FKBP prolyl isomerase 1B)\; is predicted to have peptidyl-prolyl cis-trans isomerase activity.	fkb-2
WBGene00000198	4319.99	5024.46	7127.57	5196.64	5417.17	0.399309	0.373594	1.13878	0.28591	0.47345	1.31888	0.324726	4672.23	6162.11	Metabolism	Metabolism: lipid	Metabolism: lipid: fatty acid	art-1 is an ortholog of human TECR and TECRL\; is predicted to have very-long-chain enoyl-CoA reductase activity.	art-1
WBGene00001149	5902.71	4087.07	8125.93	4184.92	5575.15	0.301333	0.46851	0.412923	0.52049	0.696628	1.23228	0.156999	4994.89	6155.42	Metabolism	Metabolism: amino acid	Metabolism: amino acid: breakdown	bcat-1 is an ortholog of human BCAT1 and BCAT2 (branched chain amino acid transaminase 2)\; is predicted to have L-isoleucine transaminase activity, L-leucine transaminase activity, and L-valine transaminase activity\; is involved in embryo development and nematode larval development\; localizes to the mitochondrion\; is expressed in several tissues, including the alimentary system, the hypodermi…	bcat-1
WBGene00006536	9061.03	10025.8	6768.43	5540.38	7848.91	-0.632898	0.349751	3.24876	0.0714776	0.178247	0.64488	0.748977	9543.42	6154.4	Cytoskeleton	Cytoskeleton: microtubule	Cytoskeleton: microtubule: tubulin	tbb-1 is an ortholog of human TUBB8 (tubulin beta 8 class VIII)\; is predicted to have GTP binding activity and GTPase activity\; localizes to the spindle microtubule\; is expressed in several tissues, including the alimentary system, the body wall musculature, and the nervous system\; human orthologs of this gene are implicated in complex cortical dysplasia with other brain malformations (multip…	tbb-1
WBGene00020347	7960.23	9340.39	6117.78	6183.82	7400.56	-0.491959	0.341185	2.06919	0.150302	0.303882	0.711059	0.517295	8650.31	6150.8	Metabolism	Metabolism: lipid	Metabolism: lipid: beta oxidation	ech-1.2 is an ortholog of human HADHA\; is predicted to have 3-hydroxyacyl-CoA dehydrogenase activity and enoyl-CoA hydratase activity\; is expressed in several tissues, including the body wall musculature, the hypodermis, the intestine, the nervous system, and the tail.	ech-1.2
WBGene00010406	7684.27	10348.3	5856.76	6414.95	7576.07	-0.555231	0.364852	2.3018	0.129224	0.2728	0.680548	0.564156	9016.28	6135.86	Proteolysis proteasome	Proteolysis proteasome: ubiquitin peptidase	Proteolysis proteasome: ubiquitin peptidase	math-33 is an ortholog of human USP7 (ubiquitin specific peptidase 7)\; exhibits RNA polymerase II sequence-specific DNA-binding transcription factor binding activity and thiol-dependent ubiquitin-specific protease activity\; is involved in several processes, including anterior\/posterior axis specification, embryo, hemidesmosome assembly, and maintenance of centrosome location\; localizes to the…	math-33
WBGene00018395	7519.91	9707.95	5821.52	6449.66	7374.76	-0.489434	0.358336	1.85673	0.173002	0.3348	0.712304	0.475214	8613.93	6135.59	Metabolism	Metabolism: mitochondria	Metabolism: mitochondria: transporter	mtch-1 is an ortholog of human MTCH1 (mitochondrial carrier 1) and MTCH2 (mitochondrial carrier 2)\; is expressed in several tissues, including the alimentary system, the muscular system, and the nervous system\; is predicted to encode a protein with the following domain: Mitochondrial carrier domain superfamily.	mtch-1
WBGene00007000	6925.38	7916.39	6769.38	5446.4	6764.39	-0.280923	0.355177	0.6246	0.429343	0.618057	0.823064	0.208972	7420.88	6107.89	Metabolism	Metabolism: mitochondria	Metabolism: mitochondria: gene expression	tufm-1 is an ortholog of human TUFM\; is predicted to have GTP binding activity, GTPase activity, and translation elongation factor activity\; human orthologs of this gene are implicated in combined oxidative phosphorylation deficiency.	tufm-1
WBGene00004014	7124.24	7173.18	7172.34	5031.55	6625.33	-0.228444	0.373684	0.373335	0.541192	0.713457	0.853555	0.146632	7148.71	6101.95	Metabolism	Metabolism: mitochondria	Metabolism: mitochondria: unassigned	phb-1 is an ortholog of human PHB\; is involved in several processes, including defecation, embryo development, and gamete generation\; localizes to the mitochondrial prohibitin complex\; is expressed in several tissues, including the alimentary system, the body wall musculature, the excretory canal, the hypodermis, and the nervous system\; human orthologs of this gene are implicated in breast ca…	phb-1
WBGene00009583	4805.97	5785.01	6730.32	5392.22	5678.38	0.194863	0.361684	0.290044	0.590192	0.749855	1.14462	0.125023	5295.49	6061.27	Metabolism	Metabolism: carbohydrate	Metabolism: carbohydrate	aagr-3 is an ortholog of human GANAB (glucosidase II alpha subunit) and GANC (glucosidase alpha, neutral C)\; exhibits alpha-1,4-glucosidase activity\; is involved in glycogen catabolic process\; is expressed in several tissues, including the alimentary system, the anal depressor muscle, and the nervous system.	aagr-3
WBGene00022069	8235.18	8509.34	6553.13	5561.54	7214.8	-0.466946	0.342111	1.85493	0.173211	0.335047	0.723494	0.474894	8372.26	6057.34	Proteolysis proteasome	Proteolysis proteasome: E3	Proteolysis proteasome: E3: HECT	eel-1 is an ortholog of human HUWE1 (HECT, UBA and WWE domain containing 1, E3 ubiquitin protein ligase)\; is predicted to have ubiquitin-protein transferase activity\; is involved in several processes, including asymmetric protein localization involved in cell fate determination, hemidesmosome assembly, and negative regulation of Wnt signaling pathway\; is expressed in several tissues, including…	eel-1
WBGene00011831	1217.47	584.858	7653.42	4431.29	3471.76	2.7449	0.509306	25.5425	4.33e-07	8.66e-05	6.70345	4.06261	901.165	6042.35	Unassigned	Unassigned	Unassigned	T19B10.2 is expressed in the hypodermis.	0
WBGene00002191	7774.57	8741.66	5782.46	6286.26	7146.24	-0.452588	0.339414	1.77088	0.183274	0.348067	0.730731	0.458337	8258.11	6034.36	Signaling	Signaling: casein kinase	Signaling: casein kinase	kin-3 is an ortholog of human CSNK2A1 and CSNK2A3\; exhibits protein serine\/threonine kinase activity\; is involved in peptidyl-serine phosphorylation, response to hermaphrodite contact, and vulval location\; localizes to several cellular components, including the neuron projection, neuronal cell body, and non-motile cilium.	kin-3
WBGene00012344	8636.94	9284.91	6048.24	6011.11	7495.3	-0.57156	0.333332	2.92126	0.0874193	0.206209	0.672889	0.685692	8960.93	6029.67	Metabolism	Metabolism: unassigned	Metabolism: unassigned	ola-1 is an ortholog of human OLA1\; is predicted to have several functions, including hydrolase activity, metal ion binding activity, and nucleoside phosphate binding activity\; localizes to the endoplasmic reticulum\; is expressed in the anal depressor muscle, the hypodermis, and the intestine.	ola-1
WBGene00000681	2081.88	297.052	7477.19	4570.98	3606.77	2.34019	0.755773	8.69527	0.00319036	0.0196685	5.06368	1.70623	1189.46	6024.08	Extracellular material	Extracellular material: collagen	Extracellular material: collagen	col-107 is an ortholog of human SFTPD (surfactant protein D)\; is predicted to be a structural constituent of cuticle.	col-107
WBGene00002783	3495.16	4252.36	6852.26	5191.56	4947.83	0.636501	0.371925	2.9055	0.0882781	0.207687	1.55455	0.682591	3873.76	6021.91	Transcription factor	Transcription factor: CREB	Transcription factor: CREB	let-607 is an ortholog of human CREB3 (cAMP responsive element binding protein 3), CREB3L3, and CREB3L4 (cAMP responsive element binding protein 3 like 4)\; is predicted to have DNA-binding activity transcription factor activity and cAMP response element binding activity\; is involved in several processes, including negative regulation of protein kinase C signaling, regulation of cell size, and r…	let-607
WBGene00000912	4978.44	5687.92	6230.19	5810.45	5676.75	0.174861	0.340939	0.262882	0.608147	0.763675	1.12886	0.117091	5333.18	6020.32	Stress response	Stress response: transcriptional regulator	Stress response: transcriptional regulator	daf-16 is an ortholog of human FOXO6 (forkhead box O6), FOXO4 (forkhead box O4), and FOXO1 (forkhead box O1)\; exhibits several functions, including 14-3-3 protein binding activity, DNA-binding activity transcription factor activity, and enzyme binding activity\; is involved in several processes, including defense response to bacterium, regulation of cellular biosynthetic process, and regulation …	daf-16
WBGene00001501	5925.03	4339.05	6028.24	5998.41	5572.68	0.228584	0.36585	0.389976	0.532312	0.706388	1.17168	0.150957	5132.04	6013.32	Metabolism	Metabolism: mitochondria	Metabolism: mitochondria: unassigned	ftn-2 is an ortholog of human FTH1 (ferritin heavy chain 1), FTHL17 (ferritin heavy chain like 17), and FTMT (ferritin mitochondrial)\; exhibits identical protein binding activity\; is involved in defense response to Gram-positive bacterium\; is expressed in the body wall musculature, the hypodermis, the intestine, and the pharynx\; human orthologs of this gene are implicated in hemochromatosis t…	ftn-2
WBGene00022680	1167.76	212.676	7860.14	4134.96	3343.88	3.11883	0.718741	16.0321	6.23e-05	0.00194378	8.68681	2.71135	690.217	5997.55	Unassigned	Unassigned	Unassigned: regulated by multiple stresses	ZK180.6 is enriched in the DA neuron, the OLL, the PLM, and the PVD based on microarray and RNA-seq studies\; is affected by several genes including daf-16, daf-2, and glp-1 based on microarray, proteomic, and RNA-seq studies\; is affected by fourteen chemicals including hydrogen sulfide, Nitric Oxide, and methylmercury hydroxide based on microarray and RNA-seq studies.	0
WBGene00000636	2575.97	517.819	8251.67	3719.27	3766.18	1.9519	0.715306	6.94163	0.00842122	0.0379221	3.86882	1.42111	1546.89	5985.47	Extracellular material	Extracellular material: collagen	Extracellular material: collagen	col-60 is an ortholog of human SFTPD (surfactant protein D)\; is predicted to be a structural constituent of cuticle.	col-60
WBGene00015780	3870.54	1849.35	7791.55	4173.91	4421.34	1.06469	0.521477	4.07777	0.043451	0.124466	2.09172	0.904951	2859.95	5982.73	Unassigned	Unassigned	Unassigned: regulated by multiple stresses	C14F11.4 is enriched in the germ line and the intestine based on RNA-seq and microarray studies\; is affected by several genes including daf-2, glp-1, and daf-12 based on microarray, proteomic, tiling array, and RNA-seq studies\; is affected by fourteen chemicals including Ethanol, Rotenone, and manganese chloride based on RNA-seq and microarray studies.	0
WBGene00002078	10356.6	13990.4	5064.18	6893.3	9076.11	-1.02578	0.389203	6.80552	0.00908767	0.0399591	0.491143	1.39838	12173.5	5978.74	Transmembrane transport	Transmembrane transport: unassigned	Transmembrane transport: unassigned	xpo-1 is an ortholog of human XPO1 (exportin 1)\; is predicted to have Ran GTPase binding activity and nuclear export signal receptor activity.	xpo-1
WBGene00000390	6902.05	9291.84	5845.33	6083.92	7030.79	-0.440912	0.362941	1.47014	0.225323	0.40183	0.736669	0.395957	8096.95	5964.62	Signaling	Signaling: small GTPase	Signaling: small GTPase: Rho/Rac	cdc-42 is an ortholog of human CDC42 (cell division cycle 42)\; exhibits GTP binding activity and GTPase activity\; is involved in several processes, including epithelial tube morphogenesis, establishment of mitotic spindle orientation, and positive regulation of clathrin-dependent endocytosis\; localizes to several cellular components, including the cytoplasm, integral component of membrane, and…	cdc-42
WBGene00020950	6750.88	7002.11	6409.29	5514.13	6419.1	-0.205959	0.340959	0.364578	0.545975	0.717272	0.866962	0.144316	6876.5	5961.71	Metabolism	Metabolism: mitochondria	Metabolism: mitochondria: citric acid cycle	dlst-1 is an ortholog of human DLST\; is predicted to have dihydrolipoyllysine-residue succinyltransferase activity.	dlst-1
WBGene00000223	7130.32	9034.09	5425.22	6462.36	7013	-0.443323	0.361935	1.49449	0.221522	0.397426	0.735439	0.400743	8082.21	5943.79	Transcription factor	Transcription factor: bZIP	Transcription factor: bZIP	atf-7 exhibits mitogen-activated protein kinase binding activity\; is involved in several processes, including defense response to Gram-negative bacterium, regulation of cellular biosynthetic process, and regulation of defense response\; localizes to the nucleus\; is expressed in the body wall musculature, the hypodermis, the intestine, the nervous system, and the rectal epithelial cell.	atf-7
WBGene00001503	6573.33	6337.5	6574.09	5307.55	6198.12	-0.119875	0.349397	0.117679	0.731566	0.848211	0.920267	0.0714959	6455.42	5940.82	Metabolism	Metabolism: carbohydrate	Metabolism: carbohydrate	fum-1 is an ortholog of human fh\; is predicted to have fumarate hydratase activity\; localizes to the mitochondrion.	fum-1
WBGene00008205	5277.74	2685.03	6516.94	5338.03	4954.43	0.574054	0.455099	1.5808	0.208646	0.38129	1.4887	0.418745	3981.38	5927.48	Metabolism	Metabolism: 1CC	Metabolism: 1CC: methionine	sams-1 is an ortholog of human MAT1A and MAT2A\; is predicted to have ATP binding activity, metal ion binding activity, and methionine adenosyltransferase activity\; is involved in negative regulation of lipid storage\; is expressed in the body wall musculature, the dorsal nerve cord, and the ventral nerve cord.	sams-1
WBGene00000107	7859.79	14898.9	3960.08	7894.87	8653.4	-0.940868	0.513129	3.30429	0.0690994	0.173995	0.52092	0.759464	11379.3	5927.47	Metabolism	Metabolism: lipid	Metabolism: lipid: unassigned	alh-1 is an ortholog of human ALDH1B1 (aldehyde dehydrogenase 1 B1) and ALDH2 (aldehyde dehydrogenase 2 family member)\; is predicted to have oxidoreductase activity, acting on the aldehyde or oxo group of donors, NAD or NADP as acceptor\; is expressed in several tissues, including the alimentary system, the hmc, and the nervous system\; is used to study obesity.	alh-1
WBGene00007227	6156.35	9969.17	5343.3	6467.44	6984.06	-0.449193	0.409661	1.1975	0.273821	0.460249	0.732453	0.337007	8062.76	5905.37	Transcription factor	Transcription factor: forkhead	Transcription factor: forkhead	C01G6.5 is an ortholog of human TCF19 (transcription factor 19)\; is predicted to encode a protein with the following domains: Forkhead-associated (FHA) domain, SMAD\/FHA domain superfamily, and Zinc finger, RING\/FYVE\/PHD-type.	gldi-3
WBGene00000720	6616.96	1370.83	6912.28	4885.93	4946.5	0.562614	0.670057	0.700613	0.402578	0.592608	1.47694	0.227232	3993.89	5899.1	Extracellular material	Extracellular material: collagen	Extracellular material: collagen	col-147 is an ortholog of human SFTPD (surfactant protein D)\; is predicted to be a structural constituent of cuticle.	col-147
WBGene00003063	8302.14	9682.52	4823.16	6950.02	7439.46	-0.611215	0.382094	2.54009	0.110988	0.244957	0.654645	0.610911	8992.33	5886.59	Ribosome	Ribosome: biogenesis	Ribosome: biogenesis	lpd-7 is an ortholog of human PES1\; is involved in lipid storage.	lpd-7
WBGene00001971	9707.3	9505.68	4943.19	6812.02	7742.05	-0.708749	0.366682	3.69929	0.0544356	0.145751	0.61185	0.836388	9606.49	5877.61	Transcription: chromatin	Transcription: chromatin structure	Transcription: chromatin structure: HMG protein	hmg-1.1 is an ortholog of human SSRP1\; is predicted to have DNA binding activity\; is expressed in head neurons, tail neurons, the pharynx, the ventral nerve cord, and the vulva.	hmg-1.1
WBGene00017691	9532.8	7441.34	6249.25	5491.27	7178.66	-0.531878	0.359173	2.18068	0.139752	0.288056	0.691654	0.540523	8487.07	5870.26	Proteolysis general	Proteolysis general: lysozyme	Proteolysis general: lysozyme	ilys-5 is predicted to have lysozyme activity.	ilys-5
WBGene00016781	3894.89	3777.3	6235.91	5498.05	4851.54	0.612956	0.339552	3.23477	0.0720905	0.179189	1.52939	0.74669	3836.1	5866.98	Unassigned	Unassigned	Unassigned	C49G7.3 is enriched in the germ line, the intestine, and the nervous system based on proteomic, tiling array, and microarray studies\; is affected by several genes including daf-2, glp-1, and dpy-10 based on microarray and RNA-seq studies\; is affected by thirteen chemicals including Ethanol, Rotenone, and D-glucose based on RNA-seq and microarray studies\; is predicted to encode a protein with t…	phat-7
WBGene00014307	4474.21	4254.67	6668.4	5051.87	5112.29	0.425101	0.360883	1.3826	0.239659	0.419196	1.34267	0.377583	4364.44	5860.14	Pseudogene	Pseudogene	Pseudogene	F07H5.3 is enriched in the body wall musculature, the intestine, the muscle cell, and the nervous system based on RNA-seq and microarray studies\; is affected by several genes including daf-2, dpy-10, and gld-1 based on microarray and RNA-seq studies\; is affected by four chemicals including Rotenone, Zidovudine, and paraquat based on RNA-seq and microarray studies.	0
WBGene00002025	7155.69	5785.01	7263.8	4372.87	6144.34	-0.153295	0.417468	0.134776	0.713531	0.837421	0.899194	0.077056	6470.35	5818.33	Stress response	Stress response: unassigned	Stress response: unassigned	hsp-60 is an ortholog of human HSPD1 (heat shock protein family D (Hsp60) member 1)\; exhibits transcription factor binding activity\; is involved in several processes, including embryo development, mitochondrial unfolded protein response, and mitochondrion organization\; localizes to the mitochondrion\; is expressed in the hypodermis, the intestine, the muscle cell, and the nervous system\; huma…	hsp-60
WBGene00020507	4975.4	3514.93	6560.76	5058.64	5027.43	0.452565	0.391585	1.33032	0.248749	0.43032	1.36847	0.366209	4245.16	5809.7	Lysosome	Lysosome: Vacuolar ATPase	Lysosome: Vacuolar ATPase	vha-15 is an ortholog of human ATP6V1H (ATPase H+ transporting V1 subunit H)\; is predicted to have proton-transporting ATPase activity, rotational mechanism\; is expressed in several tissues, including the alimentary system, the muscular system, the nervous system, and the seam cell.	vha-15
WBGene00003090	3138.03	3356.58	7282.85	4325.46	4525.73	0.837816	0.412745	4.06411	0.0438037	0.125104	1.78734	0.902728	3247.3	5804.15	Stress response	Stress response: pathogen	Stress response: pathogen: lysozyme	lys-1 is involved in defense response to Gram-negative bacterium, defense response to Gram-positive bacterium, and innate immune response\; localizes to the apical part of cell and cytoplasmic vesicle\; is expressed in the alimentary system, the digestive tract, the nervous system, and the sensillum.	lys-1
WBGene00016250	7514.84	8244.65	5252.8	6354.84	6841.78	-0.441114	0.348281	1.59799	0.206189	0.37802	0.736566	0.422485	7879.74	5803.82	Stress response	Stress response: heat	Stress response: heat	hsp-110 is an ortholog of human HSPA4 (heat shock protein family A (Hsp70) member 4), HSPA4L (heat shock protein family A (Hsp70) member 4 like), and HSPH1 (heat shock protein family H (Hsp110) member 1)\; is predicted to have ATP binding activity\; is involved in determination of adult lifespan and response to topologically incorrect protein.	hsp-110
WBGene00003891	6594.64	5264.88	6757	4850.37	5866.72	-0.0310608	0.383813	0.00654942	0.935499	0.967419	0.9787	0.0143852	5929.76	5803.68	Neuronal function	Neuronal function: unassigned	Neuronal function: unassigned	osm-11 exhibits Notch binding activity\; is involved in several processes, including cell fate specification, positive regulation of Notch signaling pathway, and response to osmotic stress\; localizes to the apical part of cell and extracellular space\; is expressed in several tissues, including the coelomocyte, the epithelial system, the hermaphrodite gonad, and the vulval precursor cell.	osm-11
WBGene00001303	6238.53	3756.5	7191.4	4405.89	5398.08	0.214424	0.455618	0.221281	0.638065	0.786103	1.16024	0.104521	4997.51	5798.64	Trafficking	Trafficking: unassigned	Trafficking: unassigned	emo-1 is an ortholog of human SEC61G\; is predicted to have P-P-bond-hydrolysis-driven protein transmembrane transporter activity\; is involved in oocyte growth and ovulation\; localizes to the cell\; is expressed in the germ line and the head.	sec-61.G
WBGene00004132	15557.3	23549.2	4161.08	7430.91	12674.6	-1.75423	0.455588	13.9962	0.000183183	0.00338396	0.296432	2.47058	19553.2	5796	Ribosome	Ribosome: EIF	Ribosome: EIF	ifet-1 is an ortholog of human EIF4ENIF1\; is involved in negative regulation of translation\; localizes to the P granule and messenger ribonucleoprotein complex.	ifet-1
WBGene00004062	2389.29	1287.61	7378.11	4200.15	3813.79	1.65468	0.489629	10.85	0.000987942	0.0092034	3.14854	2.03605	1838.45	5789.13	Peroxisome	Peroxisome: transporter	Peroxisome: transporter	pmp-5 is an ortholog of human ABCD4 (ATP binding cassette subfamily D member 4)\; is predicted to have ATP binding activity and ATPase activity, coupled to transmembrane movement of substances\; is expressed in the hypodermis and the intestine.	pmp-5
WBGene00006779	4172.88	4237.33	6285.45	5292.31	4996.99	0.461126	0.344228	1.78699	0.181293	0.345667	1.37662	0.461342	4205.11	5788.88	Signaling	Signaling: calcium	Signaling: calcium: calmodulin dependent	unc-43 is an ortholog of human CAMK2A (calcium\/calmodulin dependent protein kinase II alpha), CAMK2B (calcium\/calmodulin dependent protein kinase II beta), and CAMK2D (calcium\/calmodulin dependent protein kinase II delta)\; exhibits identical protein binding activity, ion channel binding activity, and protein kinase activity\; is involved in several processes, including cellular protein modifi…	unc-43
WBGene00009180	6232.44	7110.76	5179.44	6390.4	6228.26	-0.205695	0.354252	0.336871	0.561641	0.728613	0.867121	0.137503	6671.6	5784.92	Transcription: chromatin	Transcription: chromatin modification	Transcription: chromatin modification: NURF	nurf-1 is an ortholog of human BPTF (bromodomain PHD finger transcription factor)\; is predicted to have metal ion binding activity and methylated histone binding activity\; is involved in positive regulation of transcription by RNA polymerase II\; is expressed in several tissues, including the alimentary system, the epithelial system, the head, the reproductive system, and the tail.	nurf-1
WBGene00000715	5693.71	2577.54	7621.98	3930.93	4956.04	0.481984	0.537438	0.800592	0.370916	0.563206	1.39666	0.249332	4135.62	5776.45	Extracellular material	Extracellular material: collagen	Extracellular material: collagen	col-142 is an ortholog of human SFTPD (surfactant protein D)\; is predicted to be a structural constituent of cuticle.	col-142
WBGene00012768	8301.12	8881.52	5860.57	5674.15	7179.34	-0.574965	0.333607	2.95107	0.0858208	0.203452	0.671303	0.691537	8591.32	5767.36	Ribosome	Ribosome: EIF	Ribosome: EIF	eef-1B.2 is an ortholog of human EEF1B2, EEF1D, and FDXACB1\; is predicted to have translation elongation factor activity.	eef-1B.2
WBGene00004855	2964.54	3601.62	5749.12	5764.74	4520	0.810302	0.347614	5.36455	0.0205501	0.0714548	1.75358	1.14597	3283.08	5756.93	Cytoskeleton	Cytoskeleton: actin function	Cytoskeleton: actin function: binding	sma-1 is an ortholog of human SPTBN5 (spectrin beta, non-erythrocytic 5)\; is predicted to have actin binding activity and phospholipid binding activity\; is involved in several processes, including embryonic body morphogenesis, epithelial cell development, and positive regulation of developmental growth\; localizes to the apical plasma membrane, cytoplasm, and nucleus\; is expressed in several t…	sma-1
WBGene00000371	7307.87	7793.87	6062.53	5436.24	6650.13	-0.393239	0.337902	1.35021	0.245241	0.42601	0.761418	0.370581	7550.87	5749.39	Metabolism	Metabolism: mitochondria	Metabolism: mitochondria: complex IV	cox-5B is an ortholog of human COX5B (cytochrome c oxidase subunit 5B)\; is predicted to have cytochrome-c oxidase activity\; is involved in determination of adult lifespan, lipid storage, and mitochondrial ATP synthesis coupled proton transport.	cox-5B
WBGene00001840	9277.13	11132	5606.22	5887.5	7975.7	-0.828343	0.344626	5.70015	0.0169634	0.062259	0.563176	1.2058	10204.5	5746.86	mRNA functions	mRNA functions: processing	mRNA functions: processing: export	hel-1 is an ortholog of human DDX39A (DExD-box helicase 39A)\; exhibits transcription factor binding activity\; is involved in determination of adult lifespan and positive regulation of gene expression\; localizes to the nucleus and transcription factor complex\; is expressed in several tissues, including the alimentary system, the hypodermis, the muscular system, the nervous system, and the repr…	hel-1
WBGene00000473	25935.2	39117.3	3379.93	8074.36	19126.7	-2.50567	0.516723	21.0481	4.48e-06	0.000486594	0.176084	3.31283	32526.2	5727.14	mRNA functions	mRNA functions: processing	mRNA functions: processing: cold shock	cey-2 is an ortholog of human YBX1 (Y-box binding protein 1), YBX2 (Y-box binding protein 2), and YBX3 (Y-box binding protein 3)\; is predicted to have DNA binding activity\; localizes to the ribonucleoprotein complex\; is expressed in the germ line, the pharynx, and the somatic cell.	cey-2
WBGene00004980	7644.7	8893.08	5056.55	6357.38	6987.93	-0.534929	0.358365	2.21559	0.136623	0.283422	0.690193	0.547567	8268.89	5706.97	Signaling	Signaling: S/T kinase	Signaling: S/T kinase	spk-1 is an ortholog of human SRPK1\; exhibits protein serine\/threonine kinase activity\; is involved in embryo development and protein phosphorylation\; is expressed in several tissues, including the alimentary system, the epithelial system, the nervous system, and the reproductive system.	spk-1
WBGene00004398	1155.58	139.857	5439.51	5971.31	3176.57	3.13846	0.772458	14.0298	0.000179932	0.00335431	8.80585	2.4744	647.72	5705.41	Extracellular material	Extracellular material: collagen	Extracellular material: collagen	rol-8 is an ortholog of human MARCO (macrophage receptor with collagenous structure)\; is predicted to be a structural constituent of cuticle.	rol-8
WBGene00004075	7765.44	10083.6	5729.11	5677.53	7313.92	-0.645948	0.35597	3.26585	0.0707366	0.177057	0.639073	0.751886	8924.52	5703.32	Cytoskeleton	Cytoskeleton: actin function	Cytoskeleton: actin function: binding	pod-1 is an ortholog of human CORO7 (coronin 7)\; exhibits actin filament binding activity\; localizes to the cell cortex of cell tip and cleavage furrow.	pod-1
WBGene00006928	14218	40319.4	9677.76	1725.44	16485.2	-2.25783	0.763407	7.97827	0.00473422	0.0256574	0.209086	1.59079	27268.7	5701.6	Metabolism	Metabolism: lipid	Metabolism: lipid: binding	vit-4 is an ortholog of human CTD-3088G3.8\; is predicted to have lipid transporter activity and nutrient reservoir activity.	vit-4
WBGene00019249	2512.05	2142.94	7223.79	4161.21	4010	1.2902	0.424894	8.93159	0.0028028	0.0179749	2.44563	1.74533	2327.49	5692.5	mRNA functions	mRNA functions: processing	mRNA functions: processing: hnRNP	H28G03.1 is an ortholog of human HNRNPA3 (heterogeneous nuclear ribonucleoprotein A3), HNRNPA1L2 (heterogeneous nuclear ribonucleoprotein A1-like 2), and HNRNPA1\; is predicted to have RNA binding activity\; human orthologs of this gene are implicated in amyotrophic lateral sclerosis type 20 and inclusion body myopathy with Paget disease of bone and frontotemporal dementia.	hrpa-2
WBGene00003163	3664.59	2518.59	4957.48	6418.34	4389.75	0.879493	0.396893	4.83709	0.0278539	0.089038	1.83973	1.05042	3091.59	5687.91	Transcription factor	Transcription factor: bHLH	Transcription factor: bHLH	mdl-1 is an ortholog of human MXD1, MXI1, and MXD3\; exhibits protein heterodimerization activity\; contributes to sequence-specific DNA binding activity\; is involved in determination of adult lifespan and regulation of cell differentiation\; localizes to the nucleus and transcription factor complex\; is expressed in several tissues, including the alimentary system, the hypodermis, the muscular …	mdl-1
WBGene00004999	4828.29	4414.18	6129.22	5246.6	5154.57	0.299585	0.34494	0.752975	0.385536	0.577169	1.23079	0.238697	4621.23	5687.91	Stress response	Stress response: pathogen	Stress response: pathogen: saposin	spp-14 is expressed in the male\; is predicted to encode a protein with the following domains: Saposin B type domain and Saposin-like.	spp-14
WBGene00002363	7728.91	10581.8	5452.85	5890.04	7413.39	-0.690862	0.36726	3.50553	0.0611642	0.158967	0.619484	0.798693	9155.34	5671.44	Signaling	Signaling: phosphatase	Signaling: phosphatase: unassigned	let-92 is an ortholog of human PPP2CA (protein phosphatase 2 catalytic subunit alpha) and PPP2CB (protein phosphatase 2 catalytic subunit beta)\; exhibits DEAD\/H-box RNA helicase binding activity\; is involved in several processes, including microtubule cytoskeleton organization, microtubule cytoskeleton organization, and nuclear envelope organization\; localizes to several cellular components, …	let-92
WBGene00001172	2835.69	3377.38	4842.21	6472.52	4381.95	0.864896	0.372308	5.31854	0.0210996	0.0727795	1.82121	1.13799	3106.54	5657.37	Proteolysis general	Proteolysis general: unassigned	Proteolysis general: unassigned	egl-3 is an ortholog of human PCSK2 (proprotein convertase subtilisin\/kexin type 2)\; exhibits FBXO family protein binding activity and serine-type endopeptidase activity\; is involved in several processes, including determination of adult lifespan, modulation of chemical synaptic transmission, and protein processing\; localizes to the axon\; is expressed in several tissues, including the alimen…	egl-3
WBGene00001851	4501.6	5242.92	5626.23	5663.14	5258.47	0.212332	0.3415	0.386237	0.534284	0.707993	1.15856	0.149971	4872.26	5644.68	Stress response	Stress response: unassigned	Stress response: unassigned	hif-1 is an ortholog of human EPAS1 (endothelial PAS domain protein 1), HIF1A (hypoxia inducible factor 1 subunit alpha), and HIF3A (hypoxia inducible factor 3 subunit alpha)\; exhibits DNA-binding activity transcription factor activity and RNA polymerase II transcription factor binding activity\; is involved in several processes, including cellular response to caloric restriction, determination …	hif-1
WBGene00016509	7142.5	7580.04	4838.4	6442.89	6500.96	-0.384056	0.361801	1.12353	0.289159	0.476989	0.76628	0.321492	7361.27	5640.65	Metabolism	Metabolism: nucleotide	Metabolism: nucleotide	adss-1 is an ortholog of human ADSSL1 and AdSS\; is predicted to have GTP binding activity, adenylosuccinate synthase activity, and metal ion binding activity\; is expressed in several tissues, including the alimentary system, the hypodermis, the muscular system, the nervous system, and the reproductive system.	adss-1
WBGene00008572	3555.02	5031.4	4731.71	6543.64	4965.44	0.393127	0.400867	0.958805	0.327488	0.519177	1.31324	0.284685	4293.21	5637.67	Unassigned	Unassigned	Unassigned	F08B12.4 localizes to the nucleus\; is expressed in metacorpus, the body wall musculature, and the tail.	0
WBGene00000542	5927.06	7271.43	5304.24	5965.39	6117.03	-0.227892	0.352329	0.417939	0.517967	0.69439	0.853882	0.158397	6599.24	5634.81	Proteolysis general	Proteolysis general: cysteine	Proteolysis general: cysteine: calpain	clp-1 is an ortholog of human CAPN1 (calpain 1), CAPN11 (calpain 11), and CAPN3 (calpain 3)\; is predicted to have calcium-dependent cysteine-type endopeptidase activity\; is involved in several processes, including mitochondrion organization, muscle cell cellular homeostasis, and positive regulation of necrotic cell death\; localizes to the M band\; is expressed in several tissues, including the…	clp-1
WBGene00016496	5212.81	4930.84	6438.82	4827.51	5352.49	0.151403	0.362678	0.174189	0.676415	0.81323	1.11065	0.0897864	5071.82	5633.17	Ribosome	Ribosome: EIF	Ribosome: EIF	C37C3.2 is an ortholog of human eIF5\; is predicted to have GTP binding activity and translation initiation factor activity\; is involved in negative regulation of transcription by RNA polymerase II and translation\; is expressed in several tissues, including the alimentary system, the body wall musculature, the excretory cell, and the nervous system.	0
WBGene00001423	12284.3	12166.4	5257.56	5989.94	8924.55	-1.12026	0.337456	10.756	0.0010394	0.00949937	0.460012	2.02231	12225.4	5623.75	mRNA functions	mRNA functions: methylation	mRNA functions: methylation: unassigned	fib-1 is an ortholog of human FBLL1 (fibrillarin like 1)\; is predicted to have RNA binding activity and methyltransferase activity\; is involved in positive regulation of translation\; localizes to the nucleolus and nucleoplasm.	fib-1
WBGene00020275	7399.18	7547.67	5693.86	5553.08	6548.45	-0.410309	0.332089	1.52149	0.217394	0.392597	0.752462	0.406053	7473.43	5623.47	Metabolism	Metabolism: mitochondria	Metabolism: mitochondria: complex V	atp-4 is an ortholog of human ATP5PF (ATP synthase peripheral stalk subunit F6)\; is predicted to have proton transmembrane transporter activity.	atp-4
WBGene00006460	8309.24	12614.9	5214.69	6012.8	8037.91	-0.898091	0.391655	5.1758	0.0229037	0.0771764	0.536596	1.11252	10462.1	5613.75	Signaling	Signaling: phosphatase	Signaling: phosphatase: unassigned	ppm-1.A is an ortholog of human PPM1A (protein phosphatase, Mg2+\/Mn2+ dependent 1A) and PPM1B (protein phosphatase, Mg2+\/Mn2+ dependent 1B)\; is predicted to have magnesium ion binding activity, manganese ion binding activity, and protein serine\/threonine phosphatase activity\; is expressed in several tissues, including the alimentary system, the anal depressor muscle, the hypodermis, and the …	ppm-1.A
WBGene00010117	4664.94	2612.21	6257.82	4964.67	4624.91	0.624844	0.436815	2.03056	0.154164	0.309635	1.54204	0.509151	3638.58	5611.24	Transmembrane transport	Transmembrane transport: unassigned	Transmembrane transport: unassigned	nkb-3 is an ortholog of human ATP1B2 (ATPase Na+\/K+ transporting subunit beta 2), ATP1B3, and ATP1B1 (ATPase Na+\/K+ transporting subunit beta 1)\; human orthologs of this gene are implicated in essential hypertension\; human ATP1B1 exhibits ATPase activator activity and ATPase binding activity.	nkb-3
WBGene00004732	5378.18	8118.66	5719.58	5502.28	6179.68	-0.266269	0.386279	0.474488	0.49093	0.67288	0.831467	0.172062	6748.42	5610.93	Transmembrane protein	Transmembrane protein: unassigned	Transmembrane protein: unassigned	sax-7 is an ortholog of human CHL1 (cell adhesion molecule L1 like), NFASC (neurofascin), and NRCAM (neuronal cell adhesion molecule)\; exhibits ankyrin binding activity\; is involved in several processes, including embryo development, gastrulation, and generation of neurons\; localizes to several cellular components, including the cell-cell adherens junction, plasma membrane part, and sarcomere\…	sax-7
WBGene00008149	4645.67	7714.11	5256.61	5951.84	5892.06	-0.141005	0.410898	0.117714	0.731527	0.848211	0.906887	0.0714959	6179.89	5604.22	Metabolism	Metabolism: nucleotide	Metabolism: nucleotide	pyp-1 is an ortholog of human PPA1 and PPA2\; is predicted to have inorganic diphosphatase activity and magnesium ion binding activity\; is involved in innate immune response\; localizes to the neuron projection and vacuole\; is expressed in the coelomocyte and the nervous system.	pyp-1
WBGene00001209	8421.86	9442.1	5358.54	5835.01	7264.38	-0.674362	0.33923	3.91663	0.0478107	0.132826	0.626609	0.876719	8931.98	5596.77	Ribosome	Ribosome: EIF	Ribosome: EIF	egl-45 is an ortholog of human EIF3A (eukaryotic translation initiation factor 3 subunit A)\; is predicted to have translation regulator activity\; is involved in embryo development and oviposition\; is expressed in the nervous system.	egl-45
WBGene00000718	2995.99	373.338	8047.81	3142.71	3639.96	1.73158	0.818941	4.22659	0.0397953	0.116662	3.32091	0.933069	1684.67	5595.26	Extracellular material	Extracellular material: collagen	Extracellular material: collagen	col-145 is an ortholog of human SFTPD (surfactant protein D)\; is predicted to be a structural constituent of cuticle.	col-145
WBGene00007331	7082.64	6681.94	6664.59	4516.8	6236.49	-0.299904	0.381911	0.615551	0.432705	0.620827	0.812306	0.20703	6882.29	5590.69	Lysosome	Lysosome: acid phosphatase	Lysosome: acid phosphatase	pho-11 is an ortholog of human ACP2 (acid phosphatase 2, lysosomal), ACP4 (acid phosphatase 4), and ACPP (acid phosphatase, prostate)\; is predicted to have acid phosphatase activity.	pho-11
WBGene00021791	1523.87	286.65	6663.64	4511.72	3246.47	2.6255	0.693522	12.7161	0.000362528	0.00498096	6.171	2.30269	905.259	5587.68	Unassigned	Unassigned	Unassigned: regulated by multiple stresses	Y51H7C.13 is enriched in the DA neuron, the NSM, the VA neuron, and the amphid sheath cell based on tiling array, RNA-seq, and microarray studies\; is affected by several genes including daf-16, daf-2, and glp-1 based on microarray and RNA-seq studies\; is affected by seventeen chemicals including Ethanol, 1-methylnicotinamide, and nicotinic acid based on RNA-seq and microarray studies.	0
WBGene00003877	2708.87	1380.08	6959.91	4213.7	3815.64	1.45012	0.490482	8.3992	0.00375386	0.0221041	2.73231	1.65553	2044.48	5586.8	Transmembrane transport	Transmembrane transport: amino acid	Transmembrane transport: amino acid	pept-1 is an ortholog of human SLC15A1 (solute carrier family 15 member 1) and SLC15A2 (solute carrier family 15 member 2)\; exhibits dipeptide transmembrane transporter activity\; is involved in several processes, including determination of adult lifespan, ion homeostasis, and regulation of signal transduction\; localizes to the apical plasma membrane\; is expressed in the intestine\; is used to…	pept-1
WBGene00001196	3846.19	3435.17	5344.25	5821.46	4611.77	0.616776	0.341007	3.24708	0.0715508	0.17836	1.53344	0.748701	3640.68	5582.85	Signaling	Signaling: heteromeric G protein	Signaling: heteromeric G protein: G alpha subunit	egl-30 is an ortholog of human GNAQ (G protein subunit alpha q)\; is predicted to have GTPase activity\; is involved in several processes, including activation of immune response, chemosensory behavior, and positive regulation of transport\; localizes to several cellular components, including the axon, cytoplasm, and extrinsic component of cytoplasmic side of plasma membrane\; is expressed in sev…	egl-30
WBGene00017430	2670.32	1941.82	5731.02	5433.7	3944.21	1.27533	0.369652	11.5398	0.000681219	0.00727565	2.42054	2.13813	2306.07	5582.36	Development	Development: somatic	Development: somatic	bcl-11 is an ortholog of human BCL11A (BCL11A, BAF complex component) and BCL11B (BCL11B, BAF complex component)\; is predicted to have nucleic acid binding activity\; is expressed in several tissues, including the head, the hypodermis, the muscle cell, the nervous system, and the pharynx.	bcl-11
WBGene00006617	6777.26	8243.49	6327.36	4835.13	6545.81	-0.428304	0.369447	1.33912	0.24719	0.428527	0.743135	0.368022	7510.37	5581.25	Non-coding RNA	Non-coding RNA: tRNA	Non-coding RNA: tRNA: production	tars-1 is an ortholog of human TARS (threonyl-tRNA synthetase), TARS2 (threonyl-tRNA synthetase 2, mitochondrial), and TARSL2\; is predicted to have ATP binding activity and threonine-tRNA ligase activity\; is involved in determination of adult lifespan\; is expressed in the anal depressor muscle, the body wall musculature, the intestine, and the pharynx\; human orthologs of this gene are implica…	tars-1
WBGene00001604	3779.23	4751.68	4951.77	6203.29	4921.49	0.386992	0.36829	1.10087	0.294076	0.481902	1.30766	0.317041	4265.46	5577.53	Metabolism	Metabolism: amino acid	Metabolism: amino acid: synthesis	gln-3 is an ortholog of human GLUL\; is predicted to have ATP binding activity and glutamate-ammonia ligase activity.	gln-3
WBGene00021420	4628.42	3654.78	6596.96	4526.96	4851.78	0.425331	0.394071	1.16078	0.281303	0.468363	1.34288	0.329417	4141.6	5561.96	Transmembrane protein	Transmembrane protein: ER	Transmembrane protein: ER	trap-3 is an ortholog of human SSR3\; is predicted to encode a protein with the following domain: Translocon-associated protein subunit gamma.	trap-3
WBGene00006920	5077.87	3341.55	6397.86	4717.45	4883.68	0.400669	0.41074	0.948548	0.330089	0.521536	1.32012	0.282715	4209.71	5557.65	Lysosome	Lysosome: Vacuolar ATPase	Lysosome: Vacuolar ATPase	vha-11 is an ortholog of human ATP6V1C1 (ATPase H+ transporting V1 subunit C1) and ATP6V1C2 (ATPase H+ transporting V1 subunit C2)\; is predicted to have proton transmembrane transporter activity\; is involved in embryo development and ovulation\; localizes to the intracellular organelle\; is expressed in the excretory cell, the hypodermis, and the intestinal cell.	vha-11
WBGene00011146	5160.05	6960.5	4468.78	6615.6	5801.23	-0.12886	0.404471	0.101467	0.750077	0.857532	0.914554	0.0667497	6060.28	5542.19	Metabolism	Metabolism: nucleotide	Metabolism: nucleotide	pde-2 is an ortholog of human PDE2A (phosphodiesterase 2A)\; is predicted to have 3',5'-cyclic-nucleotide phosphodiesterase activity and metal ion binding activity\; is involved in several processes, including chemosensory behavior, chemotaxis, and regulation of signal transduction\; is expressed in several tissues, including the alimentary system, the muscular system, the nervous system, and the…	pde-2
WBGene00006919	5355.86	3550.76	6640.78	4440.6	4997	0.315103	0.424306	0.550419	0.458147	0.644809	1.2441	0.190569	4453.31	5540.69	Lysosome	Lysosome: Vacuolar ATPase	Lysosome: Vacuolar ATPase	vha-10 is an ortholog of human ATP6V1G1 (ATPase H+ transporting V1 subunit G1)\; is predicted to have ATPase activity, coupled to transmembrane movement of substances\; is involved in positive regulation of programmed cell death and programmed cell death.	vha-10
WBGene00004807	6697.11	7659.79	5353.78	5724.1	6358.69	-0.374037	0.340469	1.20357	0.272609	0.458588	0.77162	0.338578	7178.45	5538.94	Proteolysis proteasome	Proteolysis proteasome: E3	Proteolysis proteasome: E3: SCF	skr-1 is an ortholog of human SKP1 (S-phase kinase associated protein 1)\; is involved in several processes, including female sex differentiation, negative regulation of centrosome duplication, and negative regulation of signal transduction\; is expressed in several tissues including the pharynx and the spermatheca.	skr-1
WBGene00003916	3753.87	4200.34	5498.57	5548.84	4750.41	0.473946	0.338082	1.95654	0.161884	0.320673	1.3889	0.493938	3977.11	5523.71	Development	Development: somatic	Development: somatic	par-1 is an ortholog of human MARK1\; exhibits myosin II tail binding activity, protein serine\/threonine kinase activity, and ubiquitin protein ligase binding activity\; is involved in several processes, including asymmetric neuroblast division, asymmetric protein localization involved in cell fate determination, and embryonic pattern specification\; localizes to the cell cortex\; is expressed i…	par-1
WBGene00004498	9635.27	6976.69	6031.09	4956.2	6899.81	-0.596433	0.378448	2.46641	0.116303	0.253179	0.661387	0.596572	8305.98	5493.65	Ribosome	Ribosome: subunit	Ribosome: subunit	rps-29 is an ortholog of human RPS29 (ribosomal protein S29)\; is predicted to be a structural constituent of ribosome\; is expressed in several tissues, including the alimentary system, the excretory cell, the muscular system, the nervous system, and the reproductive system.	rps-29
WBGene00022500	4254.05	5884.41	4976.53	5943.38	5264.59	0.107189	0.377654	0.0805378	0.77657	0.874674	1.07713	0.0581537	5069.23	5459.95	Cytoskeleton	Cytoskeleton: centrosome	Cytoskeleton: centrosome: centriole	lfi-1 is an ortholog of human CEP250 and CROCC\; localizes to the kinetochore microtubule and nucleus.	lfi-1
WBGene00000752	8805.36	7518.78	6736.04	4178.14	6809.58	-0.580855	0.406067	2.03256	0.153961	0.309564	0.668567	0.50925	8162.07	5457.09	Extracellular material	Extracellular material: collagen	Extracellular material: collagen	col-179 is an ortholog of human MARCO (macrophage receptor with collagenous structure)\; is predicted to be a structural constituent of cuticle\; is involved in defense response to Gram-negative bacterium and innate immune response.	col-179
WBGene00006801	2460.31	2354.46	6441.68	4458.38	3928.71	1.17875	0.379361	9.40066	0.00216908	0.0154042	2.2638	1.81236	2407.38	5450.03	Transmembrane protein	Transmembrane protein: unassigned	Transmembrane protein: unassigned	unc-68 is an ortholog of human RYR1 (ryanodine receptor 1), RYR2 (ryanodine receptor 2), and RYR3 (ryanodine receptor 3)\; is predicted to have calcium ion binding activity and ryanodine-sensitive calcium-release channel activity\; is involved in locomotion, positive regulation of programmed cell death, and protein localization to organelle\; localizes to the I band and sarcoplasmic reticulum\; i…	unc-68
WBGene00017641	9796.58	10576	5321.39	5571.7	7816.42	-0.903201	0.334301	7.1842	0.00735484	0.0346315	0.534699	1.46053	10186.3	5446.54	Non-coding RNA	Non-coding RNA: small RNA	Non-coding RNA: small RNA: argonaute	csr-1 is an ortholog of human AGO1 (argonaute 1, RISC catalytic component), AGO4 (argonaute 4, RISC catalytic component), and AGO2 (argonaute 2, RISC catalytic component)\; exhibits endoribonuclease activity, cleaving siRNA-paired mRNA\; is involved in P granule assembly, mRNA cleavage involved in gene silencing by siRNA, and mitotic sister chromatid segregation\; localizes to the P granule, cond…	csr-1
WBGene00000942	2932.08	2418.03	6258.77	4627.71	4059.15	1.02481	0.376612	7.25582	0.00706716	0.0337123	2.0347	1.47221	2675.05	5443.24	Cytoskeleton	Cytoskeleton: unassigned	Cytoskeleton: unassigned	deb-1 is an ortholog of human VCL\; is a structural constituent of cytoskeleton\; is involved in cytoskeletal anchoring at plasma membrane and positive regulation of ovulation\; localizes to the cytoskeleton and striated muscle dense body\; is expressed in the gonad\; human orthologs of this gene are implicated in dilated cardiomyopathy 1W and hypertrophic cardiomyopathy 15.	deb-1
WBGene00010049	4403.19	4572.53	4900.32	5943.38	4954.85	0.27279	0.34738	0.615756	0.432629	0.620771	1.20814	0.207068	4487.86	5421.85	Unassigned	Unassigned	Unassigned: regulated by multiple stresses	F54D5.3 is enriched in the intestine and the pharyngeal muscle cell based on tiling array, RNA-seq, and microarray studies\; is affected by several genes including daf-16, daf-2, and skn-1 based on microarray and RNA-seq studies\; is affected by twelve chemicals including Rotenone, stavudine, and estrogen based on RNA-seq and microarray studies\; is predicted to encode a protein with the followin…	0
WBGene00010677	9521.64	11652.1	5132.77	5679.23	7996.43	-0.969613	0.349977	7.53636	0.00604662	0.0301107	0.510643	1.52128	10586.9	5406	Signaling	Signaling: small GTPase	Signaling: small GTPase: Ras	gtbp-1 is an ortholog of human G3BP1 (G3BP stress granule assembly factor 1) and G3BP2 (G3BP stress granule assembly factor 2)\; is predicted to have RNA binding activity\; localizes to the cytoplasmic stress granule.	gtbp-1
WBGene00003071	2286.82	1912.92	5109.9	5694.47	3751.03	1.36318	0.350782	14.5803	0.000134309	0.00284669	2.57252	2.54566	2099.87	5402.18	Metabolism	Metabolism: lipid	Metabolism: lipid: binding	lrp-1 is an ortholog of human LRP2 (LDL receptor related protein 2)\; exhibits sterol transporter activity\; is involved in several processes, including ecdysis, collagen and cuticulin-based cuticle, nematode larval development, and positive regulation of growth\; localizes to the apical plasma membrane and endocytic vesicle\; colocalizes with the Golgi-associated vesicle\; is expressed in the he…	lrp-1
WBGene00016415	3567.19	2621.46	6655.07	4134.96	4244.67	0.801906	0.422988	3.54918	0.0595748	0.155724	1.7434	0.807644	3094.32	5395.02	Metabolism	Metabolism: nucleotide	Metabolism: nucleotide	ampd-1 is an ortholog of human AMPD2 (adenosine monophosphate deaminase 2)\; is predicted to have AMP deaminase activity and metal ion binding activity\; is expressed in several tissues, including the alimentary system, the epithelial system, the muscular system, the nervous system, and the reproductive system\; human orthologs of this gene are implicated in hereditary spastic paraplegia 63 and p…	ampd-1
WBGene00008944	486.988	108.65	7139.95	3648.15	2845.94	4.17787	0.680301	29.2219	6.45e-08	2.08e-05	18.0994	4.68273	297.819	5394.05	Unassigned	Unassigned	Unassigned	F19B2.5 is predicted to have ATP binding activity.	0
WBGene00006438	3086.29	2349.83	6429.29	4315.3	4045.18	0.98286	0.40362	5.81973	0.0158474	0.0593013	1.97638	1.22694	2718.06	5372.3	Cytoskeleton	Cytoskeleton: unassigned	Cytoskeleton: unassigned	nrfl-1 is an ortholog of human SLC9A3R1 (SLC9A3 regulator 1) and SLC9A3R2 (SLC9A3 regulator 2)\; is expressed in the excretory cell, the intestine, the pharynx, and the tail\; human orthologs of this gene are implicated in hypophosphatemic nephrolithiasis\/osteoporosis 2\; human SLC9A3R1 exhibits several functions, including PDZ domain binding activity, beta-catenin binding activity, and signalin…	nrfl-1
WBGene00004302	11594.4	14777.5	4975.58	5754.58	9275.51	-1.2973	0.359182	12.6303	0.000379539	0.00510962	0.406888	2.29161	13185.9	5365.08	Signaling	Signaling: small GTPase	Signaling: small GTPase: Ran	ran-1 is an ortholog of human RAN (RAN, member RAS oncogene family)\; is predicted to have GTP binding activity and GTPase activity\; is involved in embryo development and oogenesis.	ran-1
WBGene00020216	3037.59	1648.24	6767.48	3930.08	3845.85	1.19076	0.484974	5.86621	0.0154342	0.0581432	2.28273	1.2355	2342.91	5348.78	Chaperone	Chaperone: unassigned	Chaperone: unassigned	trap-2 is an ortholog of human SSR2\; is expressed in several tissues including the pharynx\; is predicted to encode a protein with the following domain: Translocon-associated protein subunit beta.	trap-2
WBGene00000081	4730.89	4308.99	5895.82	4780.95	4929.16	0.240057	0.35223	0.463957	0.495781	0.67704	1.18104	0.169386	4519.94	5338.38	Metabolism	Metabolism: lipid	Metabolism: lipid: unassigned	ads-1 is an ortholog of human AGPS\; is predicted to have FAD binding activity and alkylglycerone-phosphate synthase activity\; is expressed in the intestine\; human orthologs of this gene are implicated in rhizomelic chondrodysplasia punctata type 3.	ads-1
WBGene00001694	3053.82	1055.29	7151.39	3498.29	3689.7	1.37375	0.598894	5.0752	0.0242704	0.0806885	2.59142	1.09319	2054.56	5324.84	Signaling	Signaling: hedgehog-like	Signaling: hedgehog-like	grd-5 is predicted to have signaling receptor binding activity\; is involved in embryo development\; is expressed in several tissues, including pharyngeal neurons, the epithelial system, and the reproductive system.	grd-5
WBGene00006771	2034.19	1762.66	6328.31	4242.49	3591.91	1.47712	0.39147	13.6639	0.000218621	0.00376494	2.78392	2.42424	1898.43	5285.4	Cytoskeleton	Cytoskeleton: unassigned	Cytoskeleton: unassigned	tln-1 is an ortholog of human TLN1 (talin 1) and TLN2 (talin 2)\; is predicted to have actin filament binding activity\; is involved in negative regulation of epidermal growth factor receptor signaling pathway, regulation of vulval development, and vulval cell fate specification\; localizes to the M band, lateral plasma membrane, and striated muscle dense body\; is expressed in the DTC, the uteri…	tln-1
WBGene00017834	8135.75	9902.13	3762.88	6806.94	7151.93	-0.771019	0.43465	3.11013	0.0778065	0.189323	0.586004	0.722796	9018.94	5284.91	Unassigned	Unassigned	Unassigned: regulated by multiple stresses	F26F12.3 is enriched in the intestine and the nervous system based on microarray, tiling array, and RNA-seq studies\; is affected by several genes including daf-16, daf-2, and daf-12 based on microarray, tiling array, and RNA-seq studies\; is affected by seventeen chemicals including Ethanol, 1-methylnicotinamide, and methylmercuric chloride based on RNA-seq and microarray studies.	0
WBGene00019162	7512.81	7126.95	5861.53	4693.74	6298.76	-0.471961	0.351052	1.79952	0.179771	0.343643	0.720984	0.463893	7319.88	5277.63	Ribosome	Ribosome: EIF	Ribosome: EIF	eif-1.A is an ortholog of human EIF1AX and EIF1AY\; is predicted to have translation initiation factor activity\; is expressed in several tissues, including the alimentary system, the head, the muscular system, the nervous system, and the reproductive system.	eif-1.A
WBGene00007646	5495.87	5654.4	5613.84	4923.18	5421.82	-0.0816224	0.339441	0.0578144	0.809984	0.895283	0.944994	0.0480396	5575.13	5268.51	Transmembrane transport	Transmembrane transport: unassigned	Transmembrane transport: unassigned	nkb-1 is an ortholog of human ATP1B2 (ATPase Na+\/K+ transporting subunit beta 2), ATP1B3, and ATP1B1 (ATPase Na+\/K+ transporting subunit beta 1)\; is expressed in several tissues, including the muscle cell and the nervous system\; human orthologs of this gene are implicated in essential hypertension\; human ATP1B1 exhibits ATPase activator activity and ATPase binding activity.	nkb-1
WBGene00020481	6272.01	11048.7	4786.96	5744.42	6963.03	-0.717753	0.427721	2.78754	0.0950002	0.218703	0.608044	0.660145	8660.37	5265.69	Metabolism	Metabolism: lipid	Metabolism: lipid: binding	T13C2.6 is an ortholog of human LDLR (low density lipoprotein receptor), LRP8 (LDL receptor related protein 8), and VLDLR (very low density lipoprotein receptor)\; is predicted to have calcium ion binding activity.	gldi-2
WBGene00008296	546.847	387.208	8106.87	2421.38	2865.58	3.49435	0.593741	28.5668	9.05e-08	2.52e-05	11.2695	4.59913	467.028	5264.12	Stress response	Stress response: heavy metal	Stress response: heavy metal	cdr-2 is an ortholog of human FAXC\; is involved in regulation of protein deneddylation and stress response to cadmium ion\; is expressed in several tissues, including the alimentary system, the nervous system, and the reproductive system.	cdr-2
WBGene00018426	6523.62	7852.82	5675.76	4841.9	6223.53	-0.450887	0.353636	1.61909	0.203218	0.374444	0.731593	0.426614	7188.22	5258.83	Unassigned	Unassigned	Unassigned	F44E7.4 is an ortholog of human IDE (insulin degrading enzyme)\; is predicted to have catalytic activity and metal ion binding activity\; is expressed in the gonad.	0
WBGene00001560	3072.09	2858.41	6177.8	4330.54	4109.71	0.825256	0.377357	4.71956	0.0298214	0.0938462	1.77185	1.02758	2965.25	5254.17	Nucleic acid	Nucleic acid: binding	Nucleic acid: binding: unassigned	gei-3 is an ortholog of human cic\; is predicted to have DNA binding activity\; is expressed in tail neurons, the head, and the intestine.	gei-3
WBGene00017775	6172.58	5830.09	5681.48	4819.89	5626.01	-0.192806	0.34385	0.314184	0.575124	0.738602	0.874902	0.131589	6001.33	5250.69	Metabolism	Metabolism: nucleotide	Metabolism: nucleotide	F25B5.3 is an ortholog of human NT5C3A (5'-nucleotidase, cytosolic IIIA) and NT5C3B\; is predicted to have 5'-nucleotidase activity, magnesium ion binding activity, and nucleotide binding activity\; human orthologs of this gene are implicated in hemolytic anemia.	0
WBGene00019537	8490.85	7509.53	5388.07	5112.83	6625.32	-0.607614	0.338606	3.19676	0.0737843	0.182321	0.656281	0.739163	8000.19	5250.45	Unassigned	Unassigned	Unassigned	K08D12.3 is an ortholog of human CNBP (CCHC-type zinc finger nucleic acid binding protein) and ZCCHC13 (zinc finger CCHC-type containing 13)\; is predicted to have nucleic acid binding activity and zinc ion binding activity\; is expressed in the body wall musculature, the intestine, and the pharyngeal muscle cell\; human orthologs of this gene are implicated in myotonic dystrophy type 2.	0
WBGene00000663	2232.03	328.26	7611.51	2886.18	3264.49	2.03548	0.792924	6.1086	0.0134525	0.052885	4.09958	1.27667	1280.15	5248.84	Extracellular material	Extracellular material: collagen	Extracellular material: collagen	col-88 is an ortholog of human SFTPD (surfactant protein D)\; is predicted to be a structural constituent of cuticle.	col-88
WBGene00008480	9040.74	12109.8	4945.1	5544.61	7910.06	-1.01168	0.365284	7.51931	0.00610411	0.0303075	0.495967	1.51845	10575.3	5244.85	Ribosome	Ribosome: EIF	Ribosome: EIF	eif-2A is an ortholog of human EIF2A (eukaryotic translation initiation factor 2A)\; is predicted to have translation initiation factor activity\; is involved in positive regulation of gene expression\; is expressed in the hypodermis, the intestine, and the nervous system.	eif-2A
WBGene00017675	6921.32	7773.06	4612.63	5866.33	6293.34	-0.487727	0.357402	1.85354	0.173373	0.335243	0.713148	0.474641	7347.19	5239.48	Transmembrane protein	Transmembrane protein: unassigned	Transmembrane protein: unassigned	F21F3.6 is an ortholog of human LAPTM4A, LAPTM4B, and LAPTM5\; human LAPTM4B exhibits ceramide binding activity, enzyme binding activity, and phosphatidylinositol bisphosphate binding activity.	0
WBGene00020158	3661.54	5244.07	5075.61	5397.3	4844.63	0.233941	0.376795	0.385054	0.534911	0.708181	1.17604	0.149856	4452.81	5236.45	Transmembrane protein	Transmembrane protein: unassigned	Transmembrane protein: unassigned	T02C5.1 is enriched in the coelomocyte, the intestine, and the pharyngeal muscle cell based on tiling array, RNA-seq, proteomic, and microarray studies\; is affected by several genes including daf-2, glp-1, and lin-4 based on RNA-seq and microarray studies\; is affected by ten chemicals including Cry5B, Alovudine, and stavudine based on RNA-seq and microarray studies\; is predicted to encode a pr…	0
WBGene00012471	5612.54	7136.19	4997.49	5460.79	5801.76	-0.285665	0.355822	0.643495	0.422448	0.610866	0.820364	0.214054	6374.37	5229.14	Unassigned	Unassigned	Unassigned	Y17G7B.20 is enriched in several tissues, including the body wall muscle cell, the coelomocyte, the germ line, and the nervous system based on microarray, tiling array, and RNA-seq studies\; is affected by several genes including daf-12, gld-1, and hsf-1 based on microarray and RNA-seq studies\; is affected by Aspirin and Sirolimus based on RNA-seq and microarray studies.	0
WBGene00012121	2201.59	2130.22	6004.42	4453.3	3697.38	1.27148	0.366104	11.6958	0.000626424	0.00690624	2.41409	2.16076	2165.91	5228.86	Unassigned	Unassigned	Unassigned	T28C6.7 is expressed in several tissues, including the alimentary system, the excretory cell, the hypodermis, the muscular system, and the nervous system.	0
WBGene00000381	7994.73	10721.6	5436.65	5011.23	7291.06	-0.841072	0.363731	5.27332	0.0216547	0.0741483	0.558229	1.1299	9358.18	5223.94	Chaperone	Chaperone: T complex	Chaperone: T complex	cct-6 is an ortholog of human CCT6A (chaperonin containing TCP1 subunit 6A) and CCT6B (chaperonin containing TCP1 subunit 6B)\; is predicted to have ATP binding activity and unfolded protein binding activity.	cct-6
WBGene00018073	1902.3	834.521	5631.94	4809.73	3294.62	1.93152	0.48919	14.5603	0.000135745	0.00286465	3.81457	2.54293	1368.41	5220.84	Signaling	Signaling: heteromeric G protein	Signaling: heteromeric G protein: receptor	F35H10.10 is predicted to have G protein-coupled receptor activity.	0
WBGene00001648	4781.62	6265.84	4968.91	5470.95	5371.83	-0.0815597	0.361488	0.0508993	0.821506	0.902424	0.945035	0.0445893	5523.73	5219.93	Signaling	Signaling: heteromeric G protein	Signaling: heteromeric G protein: G alpha subunit	goa-1 is an ortholog of human GNAO1 (G protein subunit alpha o1)\; exhibits several functions, including G protein-coupled acetylcholine receptor activity, GTP binding activity, and GTPase activity\; is involved in several processes, including defense response to Gram-negative bacterium, dopamine receptor signaling pathway, and negative regulation of axon regeneration\; localizes to the cell cort…	goa-1
WBGene00006436	2770.76	2240.03	6161.6	4234.87	3851.82	1.05289	0.392314	7.05021	0.00792558	0.0364437	2.07468	1.43838	2505.4	5198.24	Cytoskeleton	Cytoskeleton: unassigned	Cytoskeleton: unassigned	ttn-1 is an ortholog of human MYOM3, TTN, and OBSL1\; exhibits actin filament binding activity and myosin binding activity\; localizes to the A band and I band\; is expressed in the body wall musculature, the muscle cell, and the reproductive system.	ttn-1
WBGene00004459	8356.93	10178.4	4866.03	5512.44	7228.44	-0.836648	0.351428	5.59066	0.0180565	0.0651455	0.559943	1.18612	9267.65	5189.23	Proteolysis proteasome	Proteolysis proteasome: 19S	Proteolysis proteasome: 19S	rpn-2 is an ortholog of human PSMD1 (proteasome 26S subunit, non-ATPase 1)\; exhibits protein kinase C binding activity\; localizes to the cell cortex, intracellular organelle, and plasma membrane\; is expressed in the intestine.	rpn-2
WBGene00004754	4625.38	4967.83	5724.35	4648.02	4991.39	0.112649	0.35074	0.103125	0.748111	0.857253	1.08121	0.0668909	4796.6	5186.19	Trafficking	Trafficking: ER/Golgi	Trafficking: ER/Golgi: COP II	sec-23 is an ortholog of human SEC23A and SEC23B\; is predicted to have zinc ion binding activity\; localizes to the endoplasmic reticulum exit site\; is expressed in the hypodermis\; human orthologs of this gene are implicated in craniolenticulosutural dysplasia.	sec-23
WBGene00016739	7087.71	7049.5	4395.43	5973.01	6126.41	-0.447264	0.364618	1.49879	0.220858	0.396731	0.733432	0.401504	7068.61	5184.22	Transmembrane transport	Transmembrane transport: solute carrier	Transmembrane transport: solute carrier	pitr-1 is an ortholog of human SLC20A1 (solute carrier family 20 member 1) and SLC20A2 (solute carrier family 20 member 2)\; is predicted to have inorganic phosphate transmembrane transporter activity\; is expressed in several tissues, including the alimentary system, the gonad, the head, the hypodermis, and the muscular system\; human orthologs of this gene are implicated in basal ganglia calcif…	pitr-1
WBGene00020131	3665.6	4632.63	5936.78	4395.73	4657.69	0.316325	0.380526	0.689645	0.406285	0.596751	1.24515	0.224207	4149.12	5166.26	Signaling	Signaling: heteromeric G protein	Signaling: heteromeric G protein: guanylyl cyclase	gcy-28 is an ortholog of human NPR1 (natriuretic peptide receptor 1) and NPR2 (natriuretic peptide receptor 2)\; exhibits guanylate cyclase activity\; is involved in several processes, including chemotaxis, olfactory behavior, and sensory perception of chemical stimulus\; localizes to the cell body and neuron projection\; is expressed in several tissues, including the body wall musculature, the h…	gcy-28
WBGene00003511	2934.11	2435.37	4622.16	5709.7	3925.33	0.944217	0.362178	6.6805	0.00974731	0.0421023	1.92414	1.37569	2684.74	5165.93	Transcription factor	Transcription factor: bHLH	Transcription factor: bHLH	mxl-3 is an ortholog of human MAX (MYC associated factor X)\; exhibits DNA-binding activity transcription factor activity and RNA polymerase II regulatory region DNA binding activity\; is involved in transcription by RNA polymerase II\; localizes to the nucleus\; is expressed in the nervous system and the pharynx\; is used to study diabetes mellitus\; human orthologs of this gene are implicated i…	mxl-3
WBGene00017349	4370.72	5304.18	5479.52	4852.06	5001.62	0.0947631	0.352004	0.0724591	0.787789	0.882351	1.06789	0.0543584	4837.45	5165.79	Cytoskeleton	Cytoskeleton: unassigned	Cytoskeleton: unassigned	farl-11 is an ortholog of human STRIP1 (striatin interacting protein 1) and STRIP2 (striatin interacting protein 2)\; is involved in endoplasmic reticulum organization, epithelial tube morphogenesis, and positive regulation of endocytic recycling\; localizes to the endoplasmic reticulum\; is expressed in the germ line.	farl-11
WBGene00000263	6228.38	6263.53	5691.01	4631.94	5703.71	-0.275164	0.348073	0.624008	0.429562	0.618227	0.826356	0.208852	6245.95	5161.47	Transmembrane protein	Transmembrane protein: unassigned	Transmembrane protein: unassigned	F23H11.5 is expressed in the hypodermis, the intestine, and the pharyngeal muscle cell\; is predicted to encode a protein with the following domain: Deltamethrin resistance protein prag01.	0
WBGene00001005	8693.76	8941.62	5186.11	5090.81	6978.08	-0.779063	0.331936	5.44341	0.0196423	0.0692375	0.582745	1.15966	8817.69	5138.46	Cytoskeleton	Cytoskeleton: motor protein	Cytoskeleton: motor protein: dynein	dlc-1 is an ortholog of human DYNLL2 (dynein light chain LC8-type 2)\; is predicted to have motor activity\; is expressed in several tissues, including the alimentary system, the body wall musculature, the head, the nervous system, and the reproductive system.	dlc-1
WBGene00016638	16140.6	25163.9	5062.27	5214.42	12895.3	-2.00691	0.39166	24.3851	7.89e-07	0.000134791	0.248806	3.87034	20652.3	5138.35	Development	Development: general	Development: general	perm-4 is enriched in the body wall muscle cell, the cephalic sheath cell, the germ line, and the pharyngeal muscle cell based on tiling array, RNA-seq, and microarray studies\; is affected by several genes including daf-16, daf-2, and daf-12 based on microarray, tiling array, proteomic, and RNA-seq studies\; is affected by thirteen chemicals including Ethanol, Rotenone, and manganese chloride ba…	perm-4
WBGene00019001	3855.33	5307.64	6046.34	4213.7	4855.75	0.163161	0.402574	0.16417	0.685346	0.819422	1.11974	0.0864922	4581.48	5130.02	Metabolism	Metabolism: glycolysis	Metabolism: glycolysis	ipgm-1 exhibits phosphoglycerate mutase activity\; is involved in cellular carbohydrate metabolic process\; is expressed in the body wall musculature, the intestine, and the nerve ring.	ipgm-1
WBGene00011487	1843.45	998.651	7217.12	3009.79	3267.25	1.84715	0.547922	10.6704	0.00108866	0.00974977	3.59788	2.01101	1421.05	5113.45	Stress response	Stress response: pathogen	Stress response: pathogen: CUB	T05E12.6 is enriched in the DA neuron, the I5 neuron, the SAB, the intestine, and the retrovesicular ganglion based on RNA-seq and microarray studies\; is affected by several genes including daf-2, skn-1, and daf-12 based on microarray and RNA-seq studies\; is affected by twenty-two chemicals including Heme, diallyl trisulfide, and Tunicamycin based on microarray and RNA-seq studies\; is predicte…	0
WBGene00000550	5486.74	6670.39	5632.9	4586.22	5594.06	-0.250529	0.360757	0.481661	0.487671	0.67067	0.840588	0.173491	6078.56	5109.56	Metabolism	Metabolism: mitochondria	Metabolism: mitochondria: morphology	clu-1 is an ortholog of human CLUH\; is predicted to have RNA binding activity.	clu-1
WBGene00002070	4706.54	5868.23	5876.77	4325.46	5194.25	-0.0517439	0.379357	0.0186039	0.891508	0.945024	0.964769	0.0245572	5287.38	5101.11	Trafficking	Trafficking: ER/Golgi	Trafficking: ER/Golgi: ERGIC	ile-1 is an ortholog of human LMAN1\; is predicted to have carbohydrate binding activity.	ile-1
WBGene00002190	3376.45	3198.23	5327.1	4853.76	4188.88	0.63084	0.338363	3.44897	0.0632913	0.163125	1.54847	0.787479	3287.34	5090.43	Signaling	Signaling: cAMP	Signaling: cAMP	kin-2 is an ortholog of human PRKAR1A and PRKAR1B\; is predicted to have cAMP-dependent protein kinase regulator activity\; is involved in several processes, including medium-term memory, negative regulation of oocyte maturation, and negative regulation of protein kinase C signaling\; localizes to the cAMP-dependent protein kinase complex, cytosol, and membrane\; is expressed in the body wall mus…	kin-2
WBGene00005017	1017.6	190.715	6417.86	3745.51	2842.92	3.07181	0.704872	16.2407	5.58e-05	0.00185735	8.40828	2.73111	604.159	5081.69	Extracellular material	Extracellular material: collagen	Extracellular material: collagen	sqt-2 is an ortholog of human MARCO (macrophage receptor with collagenous structure)\; is predicted to be a structural constituent of cuticle\; is involved in cuticle development involved in collagen and cuticulin-based cuticle molting cycle.	sqt-2
WBGene00019719	8786.08	11856.7	2596.87	7557.06	7699.17	-1.02353	0.5529	3.35768	0.0668924	0.170161	0.49191	0.76914	10321.4	5076.96	Unassigned	Unassigned	Unassigned: regulated by multiple stresses	M01H9.3 is enriched in the coelomocyte, the germ line, the intestine, and the nervous system based on microarray, tiling array, and RNA-seq studies\; is affected by several genes including daf-16, daf-2, and daf-12 based on microarray, tiling array, RNA-seq, and proteomic studies\; is affected by ten chemicals including Rotenone, stavudine, and Zidovudine based on RNA-seq and microarray studies.	0
WBGene00001598	10155.7	9421.3	4403.05	5739.34	7429.86	-0.948738	0.358362	6.88706	0.0086822	0.038778	0.518085	1.41141	9788.52	5071.19	mRNA functions	mRNA functions: processing	mRNA functions: processing: helicase	glh-1 is an ortholog of human DDX3X (DEAD-box helicase 3 X-linked), DDX3Y (DEAD-box helicase 3 Y-linked), and DDX4 (DEAD-box helicase 4)\; exhibits RNA helicase activity, enzyme binding activity, and protein self-association\; is involved in germ cell development and post-embryonic development\; localizes to the P granule\; is expressed in the germ line and the gonad.	glh-1
WBGene00011182	2779.89	3258.33	5714.82	4417.74	4042.7	0.746815	0.365746	4.12407	0.0422773	0.122127	1.67808	0.913188	3019.11	5066.28	Unassigned	Unassigned	Unassigned	R09H10.5 is expressed in the intestine\; is predicted to encode a protein with the following domains: EGF-like domain and MD domain.	0
WBGene00002238	9325.83	11581.6	5053.7	5069.65	7757.69	-1.04631	0.348671	8.81564	0.0029866	0.0187937	0.484206	1.72599	10453.7	5061.67	Non-coding RNA	Non-coding RNA: tRNA	Non-coding RNA: tRNA: production	kars-1 is an ortholog of human KARS (lysyl-tRNA synthetase)\; is predicted to have several functions, including ATP binding activity, lysine-tRNA ligase activity, and metal ion binding activity\; is involved in several processes, including determination of adult lifespan, negative regulation of gene expression, and positive regulation of nematode larval development\; is expressed in several tissu…	kars-1
WBGene00017881	4430.58	7332.69	5253.75	4862.22	5469.81	-0.217607	0.408241	0.283856	0.594185	0.752827	0.859991	0.123305	5881.63	5057.99	Proteolysis general	Proteolysis general: aspartate	Proteolysis general: aspartate: cathepsin	asp-13 is an ortholog of human PGA4, NAPSA, and PGA5\; is predicted to have aspartic-type endopeptidase activity.	asp-13
WBGene00023159	5175.27	3016.76	4689.79	5425.24	4576.76	0.304145	0.420397	0.522465	0.469792	0.655207	1.23469	0.183622	4096.01	5057.51	Non-coding RNA	Non-coding RNA: ncRNA	Non-coding RNA: ncRNA	W06H8.5 is enriched in the intestine and the nervous system based on RNA-seq and microarray studies\; is affected by several genes including dpy-10, pgl-1, and dcr-1 based on microarray, tiling array, and RNA-seq studies\; is affected by five chemicals including Humic Substances, single-walled carbon nanotube, and paraquat based on microarray studies.	0
WBGene00003795	10668.1	14354.4	4217.29	5894.27	8783.53	-1.30717	0.392961	10.7082	0.0010666	0.00964126	0.404112	2.01587	12511.3	5055.78	Nuclear pore	Nuclear pore: transport	Nuclear pore: transport	npp-9 is an ortholog of human RGPD3 (RANBP2-like and GRIP domain containing 3), RGPD4 (RANBP2-like and GRIP domain containing 4), and RGPD6 (RANBP2-like and GRIP domain containing 6)\; is involved in embryo development and nucleus organization\; localizes to the nuclear pore.	npp-9
WBGene00006768	4003.45	4868.42	5441.42	4664.96	4744.56	0.187973	0.355495	0.279389	0.597102	0.755534	1.13916	0.121746	4435.94	5053.19	Lysosome	Lysosome: Vacuolar ATPase	Lysosome: Vacuolar ATPase	unc-32 is an ortholog of human ATP6V0A1 (ATPase H+ transporting V0 subunit a1) and ATP6V0A4 (ATPase H+ transporting V0 subunit a4)\; is predicted to have proton transmembrane transporter activity\; is involved in several processes, including cholinergic synaptic transmission, defense response to Gram-positive bacterium, and embryo development\; localizes to the vacuolar proton-transporting V-type…	unc-32
WBGene00012140	7285.55	11601.2	3705.73	6397.17	7247.42	-0.902541	0.457794	3.82532	0.0504836	0.138224	0.534944	0.859416	9443.39	5051.45	Unassigned	Unassigned	Unassigned	T28F4.5 is an ortholog of human DAPL1 and dap\; human DAP exhibits death domain binding activity.	0
WBGene00011481	4881.04	5708.72	5527.15	4572.67	5172.4	-0.0683382	0.35462	0.0371334	0.847194	0.917495	0.953736	0.0373963	5294.88	5049.91	Proteolysis general	Proteolysis general: aspartate	Proteolysis general: aspartate: unassigned	imp-2 is an ortholog of human HM13\; is predicted to have aspartic-type endopeptidase activity.	imp-2
WBGene00000719	4130.27	644.962	6431.2	3663.39	3717.45	1.07981	0.743404	2.06255	0.150958	0.304907	2.11376	0.515832	2387.62	5047.29	Extracellular material	Extracellular material: collagen	Extracellular material: collagen	col-146 is an ortholog of human SFTPD (surfactant protein D)\; is predicted to be a structural constituent of cuticle.	col-146
WBGene00009829	4146.5	4671.93	5736.73	4350.01	4726.29	0.193856	0.364688	0.282344	0.595169	0.753725	1.14382	0.122787	4409.22	5043.37	Transmembrane protein	Transmembrane protein: unassigned	Transmembrane protein: unassigned	F47G9.1 is an ortholog of human TMED10 (transmembrane p24 trafficking protein 10)\; is expressed in several tissues, including the alimentary system, the gonad, the muscular system, the nervous system, and the seam cell\; human TMED10 exhibits syntaxin binding activity.	tmed-10
WBGene00007980	6760.01	7934.88	4828.88	5233.9	6189.42	-0.546256	0.344177	2.50423	0.113541	0.24925	0.684795	0.603365	7347.45	5031.39	Transcription: general machinery	Transcription: general machinery: RNA Pol I	Transcription: general machinery: RNA Pol I: unassigned	C36E8.1 is an ortholog of human RRN3 (RRN3 homolog, RNA polymerase I transcription factor)\; human RRN3 exhibits RNA polymerase I CORE element sequence-specific DNA binding activity.	tif-1A
WBGene00017719	1973.32	2687.34	6228.29	3830.18	3679.78	1.10984	0.425883	6.63139	0.0100197	0.0429959	2.15822	1.36657	2330.33	5029.23	Metabolism	Metabolism: unassigned	Metabolism: unassigned	ldp-1 is an ortholog of human SCCPDH\; is predicted to have oxidoreductase activity\; is expressed in several tissues, including the alimentary system, the body wall musculature, the head, the nervous system, and the tail.	ldp-1
WBGene00006833	5142.8	5564.24	5104.19	4953.66	5191.22	-0.0902284	0.335442	0.0723413	0.787958	0.882351	0.939374	0.0543584	5353.52	5028.92	Signaling	Signaling: small GTPase	Signaling: small GTPase: Rab	unc-108 is an ortholog of human RAB2A (RAB2A, member RAS oncogene family)\; exhibits GTPase activity\; is involved in several processes, including dense core granule maturation, locomotion, and phagocytosis\; localizes to several cellular components, including the axon, cytoplasmic part, and perikaryon\; is expressed in several tissues, including the alimentary system, the coelomocyte, the gonada…	unc-108
WBGene00000991	3456.6	3494.12	5682.43	4375.41	4252.14	0.533056	0.358194	2.20231	0.137804	0.285259	1.44699	0.544761	3475.36	5028.92	Metabolism	Metabolism: lipid	Metabolism: lipid: sterol	dhs-28 is an ortholog of human SCP2D1\; is involved in several processes, including acyl-CoA metabolic process, ascaroside biosynthetic process, and dauer entry\; localizes to the peroxisome\; is expressed in the hypodermis\; is used to study obesity.	dhs-28
WBGene00004046	6742.76	8095.54	5004.16	5023.08	6216.39	-0.565378	0.344624	2.67454	0.101965	0.23015	0.675778	0.637989	7419.15	5013.62	Transcription factor	Transcription factor: unassigned	Transcription factor: unassigned	plp-1 is an ortholog of human PURA, PURB, and PURG\; exhibits double-stranded telomeric DNA binding activity\; is involved in germ cell development and regulation of locomotion\; localizes to the P granule and nucleus\; is expressed in several tissues, including MS, the germline blastomere, the nervous system, the reproductive system, and the somatic blastomere\; human orthologs of this gene are …	plp-1
WBGene00009992	6310.56	7729.14	5148.96	4857.99	6011.66	-0.488491	0.348609	1.95428	0.162127	0.320831	0.71277	0.493723	7019.85	5003.47	Metabolism	Metabolism: mitochondria	Metabolism: mitochondria: complex I	F53F4.10 is an ortholog of human NDUFV2 (NADH:ubiquinone oxidoreductase core subunit V2)\; is predicted to have 2 iron, 2 sulfur cluster binding activity, NADH dehydrogenase (ubiquinone) activity, and metal ion binding activity\; human orthologs of this gene are implicated in mitochondrial complex I deficiency.	nduv-2
WBGene00011156	12893	12909.6	4439.25	5559.85	8950.44	-1.36762	0.349556	14.7697	0.000121469	0.00271856	0.38753	2.56566	12901.3	4999.55	mRNA functions	mRNA functions: binding	mRNA functions: binding: RBM	rbm-3.2 is predicted to have RNA binding activity.	rbm-3.2
WBGene00011176	6776.24	2252.74	4746	5252.52	4756.88	0.147081	0.552556	0.0708229	0.790142	0.88381	1.10733	0.0536411	4514.49	4999.26	Development	Development: germline	Development: germline	R09E10.6 is enriched in the germ line, the hypodermis, and the male based on RNA-seq studies\; is affected by several genes including daf-2, age-1, and daf-12 based on microarray and RNA-seq studies\; is affected by twenty-one chemicals including Ethanol, 1-methylnicotinamide, and nicotinic acid based on RNA-seq and microarray studies.	0
WBGene00013597	3843.15	5293.77	5427.13	4559.13	4780.8	0.128268	0.376961	0.115742	0.7337	0.84917	1.09298	0.0710055	4568.46	4993.13	Metabolism	Metabolism: glycolysis	Metabolism: glycolysis	gpi-1 is an ortholog of human GPI\; is predicted to have glucose-6-phosphate isomerase activity\; is expressed in the head, the intestine, and the nervous system\; is used to study Parkinson's disease\; human orthologs of this gene are implicated in congenital nonspherocytic hemolytic anemia.	gpi-1
WBGene00007009	4817.13	5485.64	5506.2	4467.69	5069.16	-0.0468092	0.354737	0.0174116	0.895021	0.946525	0.968075	0.023868	5151.39	4986.94	Proteolysis proteasome	Proteolysis proteasome: E3	Proteolysis proteasome: E3: unassigned	wwp-1 is an ortholog of human ITCH (itchy E3 ubiquitin protein ligase) and WWP1 (WW domain containing E3 ubiquitin protein ligase 1)\; exhibits ubiquitin conjugating enzyme activity\; is involved in determination of adult lifespan, protein ubiquitination, and regulation of protein catabolic process\; localizes to the cytoplasm\; is expressed in several tissues, including the alimentary system, th…	wwp-1
WBGene00020181	6290.27	6238.1	5393.79	4562.51	5621.17	-0.33154	0.343039	0.932052	0.33433	0.525907	0.794688	0.279091	6264.18	4978.15	Metabolism	Metabolism: mitochondria	Metabolism: mitochondria: complex III	T02H6.11 is an ortholog of human UQCRB (ubiquinol-cytochrome c reductase binding protein)\; is predicted to encode a protein with the following domains: Cytochrome b-c1 complex subunit 7 and Cytochrome b-c1 complex subunit 7 superfamily.	0
WBGene00000377	6416.07	7636.67	5514.77	4441.45	6002.24	-0.497188	0.359476	1.9036	0.167676	0.328415	0.708486	0.483577	7026.37	4978.11	Chaperone	Chaperone: T complex	Chaperone: T complex	cct-1 is an ortholog of human TCP1 (t-complex 1)\; is predicted to have ATP binding activity and unfolded protein binding activity\; localizes to the chaperonin-containing T-complex and nucleus\; is expressed in several tissues, including the alimentary system, the epithelial system, the male, the muscular system, and the nervous system.	cct-1
WBGene00003901	6621.01	8515.12	4929.86	5013.77	6269.94	-0.606122	0.354913	2.89554	0.0888251	0.208705	0.65696	0.680468	7568.07	4971.81	Signaling	Signaling: phosphatase	Signaling: phosphatase: unassigned	paa-1 is an ortholog of human PPP2R1A (protein phosphatase 2 scaffold subunit Aalpha) and PPP2R1B (protein phosphatase 2 scaffold subunit Abeta)\; exhibits DEAD\/H-box RNA helicase binding activity\; is involved in embryo development\; localizes to the P granule, intracellular organelle, and protein phosphatase type 2A complex\; is expressed in several tissues, including the alimentary system, th…	paa-1
WBGene00004460	8000.81	10554	4852.69	5075.58	7120.78	-0.902151	0.359425	6.20063	0.0127705	0.0509981	0.535088	1.29245	9277.42	4964.13	Proteolysis proteasome	Proteolysis proteasome: 19S	Proteolysis proteasome: 19S	rpn-3 is an ortholog of human PSMD3 (proteasome 26S subunit, non-ATPase 3)\; is predicted to have enzyme regulator activity\; is expressed in several tissues, including the alimentary system, the body wall musculature, the head, the nervous system, and the tail.	rpn-3
WBGene00008378	5873.28	11256.8	6442.63	3464.43	6759.28	-0.790007	0.50328	2.43389	0.118738	0.256978	0.578341	0.590104	8565.03	4953.53	Unassigned	Unassigned	Unassigned	ule-3 is enriched in dopaminergic neurons, the cephalic sheath cell, the germ line, and the hypodermis based on tiling array, RNA-seq, and proteomic studies\; is affected by several genes including daf-16, daf-2, and daf-12 based on microarray, RNA-seq, proteomic, and tiling array studies\; is affected by eleven chemicals including Ethanol, Rotenone, and manganese chloride based on RNA-seq and mi…	ule-3
WBGene00003048	3047.74	3060.68	4909.85	4992.61	4002.72	0.696992	0.334213	4.30817	0.0379298	0.112602	1.62112	0.948454	3054.21	4951.23	Signaling	Signaling: S/T kinase	Signaling: S/T kinase	lit-1 is an ortholog of human NLK\; exhibits beta-catenin binding activity, protein N-terminus binding activity, and protein serine\/threonine kinase activity\; is involved in several processes, including Wnt signaling pathway involved in digestive tract morphogenesis, cell fate specification, and cellular protein modification process\; localizes to the cell cortex, nucleus, and serine\/threonine…	lit-1
WBGene00018522	4059.25	3954.15	5580.5	4321.22	4478.78	0.305228	0.357136	0.729084	0.39318	0.583986	1.23561	0.233598	4006.7	4950.86	Unassigned	Unassigned	Unassigned	F46H5.7 is enriched in the germ line, the intestine, and the muscle cell based on proteomic and RNA-seq studies\; is affected by several genes including daf-16, daf-2, and glp-1 based on microarray, tiling array, RNA-seq, and proteomic studies\; is affected by seven chemicals including Cry5B, stavudine, and Cadmium based on RNA-seq and microarray studies\; is predicted to encode a protein with th…	0
WBGene00000728	3537.77	1421.69	6645.54	3237.53	3710.63	0.994632	0.570166	2.98511	0.0840334	0.200111	1.99257	0.698728	2479.73	4941.54	Extracellular material	Extracellular material: collagen	Extracellular material: collagen	col-155 is an ortholog of human MARCO (macrophage receptor with collagenous structure)\; is predicted to be a structural constituent of cuticle.	col-155
WBGene00022245	6694.06	7864.37	5214.69	4663.26	6109.1	-0.559566	0.34644	2.59275	0.107353	0.23935	0.678506	0.620967	7279.22	4938.98	Lysosome	Lysosome: acid phosphatase	Lysosome: acid phosphatase	acp-6 is an ortholog of human ACP2 (acid phosphatase 2, lysosomal), ACP4 (acid phosphatase 4), and ACPP (acid phosphatase, prostate)\; human ACPP exhibits phosphatase activity and protein homodimerization activity.	acp-6
WBGene00016898	5835.75	3728.76	5111.81	4739.46	4853.94	0.0425503	0.396016	0.0115439	0.914438	0.956899	1.02993	0.0191341	4782.25	4925.63	Unassigned	Unassigned	Unassigned: regulated by multiple stresses	clik-2 is enriched in the pharynx based on microarray and tiling array studies\; is affected by several genes including daf-2, glp-1, and skn-1 based on tiling array, RNA-seq, and microarray studies\; is affected by twelve chemicals including 1-methylnicotinamide, nicotinic acid, and Rotenone based on RNA-seq and microarray studies\; is predicted to encode a protein with the following domain: Cal…	clik-2
WBGene00000641	1153.55	219.611	6455.97	3378.92	2802.01	2.83997	0.711205	13.9044	0.000192344	0.00345987	7.16005	2.46094	686.582	4917.44	Extracellular material	Extracellular material: collagen	Extracellular material: collagen	col-65 is an ortholog of human SFTPD (surfactant protein D)\; is predicted to be a structural constituent of cuticle.	col-65
WBGene00001999	6913.21	9202.84	4774.58	5027.32	6479.49	-0.71733	0.361521	3.89742	0.0483603	0.134069	0.608222	0.872672	8058.03	4900.95	mRNA functions	mRNA functions: processing	mRNA functions: processing: hnRNP	hrp-1 is an ortholog of human HNRNPA1, HNRNPA2B1 (heterogeneous nuclear ribonucleoprotein A2\/B1), and HNRNPA3 (heterogeneous nuclear ribonucleoprotein A3)\; is predicted to have RNA binding activity\; is involved in hemidesmosome assembly\; localizes to the chromosome, telomeric region\; is expressed widely.	hrpa-1
WBGene00000691	2768.73	0	6986.58	2811.67	3141.75	1.82334	3.68463	0.230111	0.631441	0.781279	3.539	0.107194	1384.37	4899.13	Extracellular material	Extracellular material: collagen	Extracellular material: collagen	col-117 is predicted to be a structural constituent of cuticle.	col-117
WBGene00001030	5979.81	7285.3	4891.75	4869.84	5756.68	-0.442422	0.34685	1.62072	0.202992	0.37417	0.735898	0.426931	6632.55	4880.8	Chaperone	Chaperone: DnaJ domain	Chaperone: DnaJ domain	dnj-12 is an ortholog of human DNAJA1 (DnaJ heat shock protein family (Hsp40) member A1) and DNAJA4 (DnaJ heat shock protein family (Hsp40) member A4)\; is predicted to have heat shock protein binding activity, metal ion binding activity, and unfolded protein binding activity\; is expressed in several tissues, including the alimentary system, the excretory cell, the muscular system, and the repro…	dnj-12
WBGene00016407	4382.9	7554.61	3272.28	6482.68	5423.12	-0.29121	0.497593	0.341929	0.558718	0.726519	0.817216	0.138753	5968.75	4877.48	Proteolysis proteasome	Proteolysis proteasome: E3	Proteolysis proteasome: E3: RING finger	C34D10.2 is an ortholog of human UNKL (unkempt family like zinc finger) and unk\; is predicted to have metal ion binding activity.	unk-1
WBGene00020915	10596.1	10259.3	4534.51	5219.5	7652.34	-1.09633	0.339286	10.2012	0.00140352	0.0115355	0.467704	1.93796	10427.7	4877.01	Ribosome	Ribosome: biogenesis	Ribosome: biogenesis	nol-58 is an ortholog of human NOP58\; human NOP58 exhibits ATPase binding activity, TFIID-class transcription factor binding activity, and snoRNA binding activity.	nol-58
WBGene00016913	2239.13	1473.7	6048.24	3691.33	3363.1	1.39118	0.443551	9.48252	0.00207438	0.0149781	2.62293	1.82454	1856.42	4869.78	Development	Development: somatic	Development: somatic	lam-2 is an ortholog of human LAMC1 (laminin subunit gamma 1) and LAMC3 (laminin subunit gamma 3)\; is involved in positive regulation of locomotion.	lam-2
WBGene00012186	992.239	246.195	5248.03	4482.93	2742.35	2.97353	0.622894	19.66	9.25e-06	0.00074038	7.85456	3.13055	619.217	4865.48	Unassigned	Unassigned	Unassigned	mlt-11 is an ortholog of human TFPI2\; is predicted to have serine-type endopeptidase inhibitor activity\; is expressed in the hypodermis.	mlt-11
WBGene00000366	4004.47	5521.48	4779.34	4946.04	4812.83	0.0299501	0.368629	0.00660055	0.935248	0.967325	1.02098	0.0144275	4762.97	4862.69	Transcription: chromatin	Transcription: chromatin modification	Transcription: chromatin modification: acetyltransferase	cbp-1 is an ortholog of human EP300 (E1A binding protein p300)\; exhibits RNA polymerase II sequence-specific DNA-binding transcription factor binding activity, histone acetyltransferase activity, and lysine N-acetyltransferase activity, acting on acetyl phosphate as donor\; is involved in several processes, including embryo development, histone acetylation, and positive regulation of apoptotic p…	cbp-1
WBGene00002254	3633.14	5004.81	5295.66	4412.66	4586.57	0.168568	0.377967	0.198785	0.655703	0.798653	1.12394	0.0976418	4318.97	4854.16	Metabolism	Metabolism: lipid	Metabolism: lipid: binding	lbp-2 is predicted to have lipid binding activity.	lbp-2
WBGene00016655	3408.92	3526.49	5741.5	3956.32	4158.31	0.483646	0.379552	1.61623	0.203618	0.374973	1.39827	0.426	3467.7	4848.91	Metabolism	Metabolism: lipid	Metabolism: lipid: unassigned	acbp-1 is an ortholog of human Dbi\; is predicted to have fatty-acyl-CoA binding activity and lipid binding activity\; is involved in determination of adult lifespan and lipid storage.	acbp-1
WBGene00006839	3222.24	2630.71	5790.08	3899.6	3885.66	0.727199	0.39506	3.3534	0.0670664	0.170419	1.65542	0.768482	2926.47	4844.84	Signaling	Signaling: small GTPase	Signaling: small GTPase: Ras	unc-115 is an ortholog of human ABLIM1 (actin binding LIM protein 1), ABLIM2 (actin binding LIM protein 2), and ABLIM3 (actin binding LIM protein 3)\; exhibits actin filament binding activity\; is involved in neuron projection morphogenesis, regulation of filopodium assembly, and regulation of lamellipodium assembly\; localizes to the basal plasma membrane and cytoplasm\; is expressed in several …	unc-115
WBGene00001399	706.133	1086.5	5921.54	3767.52	2870.42	2.4345	0.439337	27.6854	1.43e-07	3.72e-05	5.40578	4.42984	896.314	4844.53	Metabolism	Metabolism: lipid	Metabolism: lipid: fatty acid	fat-7 is an ortholog of human SCD (stearoyl-CoA desaturase) and SCD5 (stearoyl-CoA desaturase 5)\; exhibits stearoyl-CoA 9-desaturase activity\; is involved in fatty acid biosynthetic process and multicellular organism development\; is expressed in the intestine.	fat-7
WBGene00012117	5503.98	7169.71	3660	6011.95	5586.41	-0.389887	0.420681	0.856382	0.354753	0.547842	0.76319	0.261345	6336.85	4835.98	Proteolysis proteasome	Proteolysis proteasome: E3	Proteolysis proteasome: E3: F box	T28B11.1 is enriched in the coelomocyte, the germ line, and the nervous system based on microarray, tiling array, and RNA-seq studies\; is affected by several genes including daf-16, daf-12, and gld-1 based on tiling array, microarray, and RNA-seq studies\; is affected by eleven chemicals including Cry5B, Zidovudine, and resveratrol based on RNA-seq and microarray studies\; is predicted to encode…	0
WBGene00022793	4399.13	4437.29	5413.79	4253.49	4625.93	0.129619	0.354382	0.133734	0.714592	0.838007	1.094	0.0767523	4418.21	4833.64	Transmembrane transport	Transmembrane transport: unassigned	Transmembrane transport: unassigned	ZK686.3 is an ortholog of human MAGT1 (magnesium transporter 1) and TUSC3 (tumor suppressor candidate 3)\; human orthologs of this gene are implicated in X-linked immunodeficiency with magnesium defect, Epstein-Barr virus infection, and neoplasia and autosomal recessive non-syndromic intellectual disability\; human TUSC3 exhibits magnesium ion transmembrane transporter activity.	0
WBGene00021128	4803.94	4109.03	5097.52	4556.59	4641.77	0.115191	0.34712	0.110093	0.740038	0.85278	1.08312	0.0691627	4456.49	4827.05	Metabolism	Metabolism: creatine kinase	Metabolism: creatine kinase	W10C8.5 is an ortholog of human CKMT1B, CKB, and CKM\; is predicted to have ATP binding activity and kinase activity.	0
WBGene00017864	3881.7	5518.01	4583.1	5040.02	4755.71	0.0339546	0.376883	0.00811609	0.928216	0.963759	1.02381	0.0160317	4699.86	4811.56	Metabolism	Metabolism: lipid	Metabolism: lipid: beta oxidation	pcca-1 is an ortholog of human PCCA\; is predicted to have ATP binding activity and propionyl-CoA carboxylase activity\; localizes to the mitochondrion\; is expressed in the body wall musculature, the head, the intestine, and the nervous system\; is used to study propionic acidemia\; human orthologs of this gene are implicated in propionic acidemia.	pcca-1
WBGene00020517	2830.62	4742.44	5198.5	4405.04	4294.15	0.342757	0.416734	0.67488	0.411355	0.600852	1.26818	0.221232	3786.53	4801.77	Metabolism	Metabolism: lipid	Metabolism: lipid: fatty acid	hpo-8 is an ortholog of human HACD1 and HACD2\; is predicted to have hydro-lyase activity.	hpo-8
WBGene00006528	8358.95	9959.92	4674.55	4924.87	6979.58	-0.932286	0.344258	7.21062	0.00724733	0.0343322	0.524027	1.4643	9159.44	4799.71	Cytoskeleton	Cytoskeleton: microtubule	Cytoskeleton: microtubule: tubulin	tba-1 is an ortholog of human TUBA1A (tubulin alpha 1a) and TUBA4A (tubulin alpha 4a)\; is predicted to have GTP binding activity and GTPase activity\; is involved in embryo development, establishment of mitotic spindle orientation, and regulation of cytokinesis\; localizes to several cellular components, including the intracellular organelle, neuron projection, and neuronal cell body\; is expres…	tba-1
WBGene00001226	6404.91	6902.71	5075.61	4519.34	5725.64	-0.471912	0.339606	1.92247	0.165585	0.325935	0.721008	0.486869	6653.81	4797.47	Ribosome	Ribosome: EIF	Ribosome: EIF	eif-3.C is an ortholog of human EIF3C\; is predicted to have translation initiation factor activity and translation initiation factor binding activity.	eif-3.C
WBGene00022413	1456.91	1298.01	5904.39	3668.47	3081.95	1.79684	0.407006	18.3655	1.82e-05	0.00104221	3.47458	2.98204	1377.46	4786.43	Unassigned	Unassigned	Unassigned: regulated by multiple stresses	Y102A11A.3 is enriched in the AFD, the OLL, the PVD, the coelomocyte, and the intestine based on microarray, tiling array, and RNA-seq studies\; is affected by several genes including dpy-10, hsf-1, and elt-2 based on microarray, tiling array, and RNA-seq studies\; is affected by eleven chemicals including D-glucose, stavudine, and Zidovudine based on RNA-seq and microarray studies.	0
WBGene00002247	2002.74	1391.64	5819.61	3723.5	3234.37	1.49115	0.426757	11.7082	0.000622258	0.00687417	2.81113	2.16278	1697.19	4771.56	Extracellular material	Extracellular material: matrix	Extracellular material: matrix	lam-1 is an ortholog of human LAMB1 (laminin subunit beta 1) and LAMB2 (laminin subunit beta 2)\; is involved in pharynx development and positive regulation of locomotion\; localizes to the basement membrane\; is expressed in the intestine\; human orthologs of this gene are implicated in Pierson syndrome and lissencephaly.	lam-1
WBGene00017591	2699.74	1903.68	6032.05	3506.76	3535.56	1.05098	0.442703	5.51677	0.018835	0.0670839	2.07193	1.17338	2301.71	4769.4	Stress response	Stress response: pathogen	Stress response: pathogen: unassigned	F19C7.1 is involved in innate immune response.	nspg-10
WBGene00011059	2359.87	1184.74	6368.32	3169.8	3270.68	1.4279	0.526308	7.08098	0.00779065	0.0359915	2.69054	1.4438	1772.3	4769.06	Nucleic acid	Nucleic acid: binding	Nucleic acid: binding: unassigned	R06C1.4 is predicted to have RNA binding activity.	0
WBGene00010047	1804.9	1977.65	4988.92	4546.43	3329.47	1.33396	0.342082	14.703	0.000125849	0.00273552	2.52093	2.56296	1891.28	4767.67	Development	Development: general	Development: general	F54D1.6 is an ortholog of human KATNAL2 (katanin catalytic subunit A1 like 2)\; is predicted to encode a protein with the following domains: NIDO domain and AMOP domain.	0
WBGene00003936	2921.93	1938.35	5232.79	4289.05	3595.53	0.970069	0.397929	5.83562	0.0157049	0.0589426	1.95893	1.22957	2430.14	4760.92	Cytoskeleton	Cytoskeleton: unassigned	Cytoskeleton: unassigned	pat-12 is involved in embryonic morphogenesis and hemidesmosome assembly\; localizes to the hemidesmosome\; is expressed in several tissues, including the alimentary system, the epithelial system, the nervous system, and the reproductive system.	pat-12
WBGene00001073	3093.39	3458.29	5122.29	4388.95	4015.73	0.537777	0.347686	2.3788	0.122992	0.263543	1.45173	0.579148	3275.84	4755.62	Transmembrane protein	Transmembrane protein: unassigned	Transmembrane protein: unassigned	dpy-11 is an ortholog of human TMX1\; exhibits protein disulfide oxidoreductase activity\; is involved in several processes, including cellular protein modification process, cuticle development involved in collagen and cuticulin-based cuticle molting cycle, and positive regulation of growth\; localizes to the cytoplasm\; is expressed in several tissues, including the alimentary system, the hyp7 p…	dpy-11
WBGene00003052	6591.59	8352.14	4497.36	5009.54	6112.66	-0.652452	0.356358	3.3242	0.0682671	0.172508	0.636198	0.763191	7471.87	4753.45	Nuclear pore	Nuclear pore: structure	Nuclear pore: structure	lmn-1 is an ortholog of human LMNA (lamin A\/C) and LMNB1 (lamin B1)\; exhibits histone binding activity, identical protein binding activity, and structural molecule activity\; is involved in several processes, including determination of adult lifespan, embryo development, and germ cell development\; localizes to the nuclear envelope and nuclear periphery\; is expressed widely\; is used to study …	lmn-1
WBGene00003903	2108.25	2293.2	5797.7	3693.87	3473.25	1.10865	0.398888	7.54396	0.00602114	0.0300325	2.15643	1.52241	2200.73	4745.78	mRNA functions	mRNA functions: processing	mRNA functions: processing: polyadenylation	pab-2 is an ortholog of human PABPC4 (poly(A) binding protein cytoplasmic 4)\; is predicted to have RNA binding activity\; localizes to the polysome.	pab-2
WBGene00000673	7616.3	6282.02	4962.24	4475.31	5833.97	-0.558463	0.34986	2.5324	0.111531	0.24591	0.679025	0.609224	6949.16	4718.78	Extracellular material	Extracellular material: collagen	Extracellular material: collagen	col-98 is predicted to be a structural constituent of cuticle.	col-98
WBGene00003093	4867.86	5264.88	4734.57	4699.67	4891.74	-0.103032	0.335367	0.0943654	0.758699	0.863318	0.931074	0.0638291	5066.37	4717.12	Proteolysis general	Proteolysis general: lysozyme	Proteolysis general: lysozyme	lys-4 is predicted to have lysozyme activity\; is involved in defense response to Gram-positive bacterium.	lys-4
WBGene00003476	6832.04	11006	3760.98	5667.37	6816.59	-0.91981	0.436274	4.37215	0.036531	0.109539	0.528579	0.960429	8919	4714.18	Signaling	Signaling: lipid	Signaling: lipid: phosphatase	mtm-3 is an ortholog of human MTMR3 (myotubularin related protein 3) and MTMR4\; exhibits inositol bisphosphate phosphatase activity and phosphatidylinositol trisphosphate phosphatase activity\; is involved in several processes, including determination of adult lifespan, inositol phosphate dephosphorylation, and regulation of endocytosis\; is expressed in head neurons and the body wall musculatur…	mtm-3
WBGene00005648	3778.22	5215.18	4737.42	4686.97	4604.45	0.0675889	0.36871	0.0335986	0.854563	0.921642	1.04796	0.0354379	4496.7	4712.2	Proteolysis general	Proteolysis general: inhibitor	Proteolysis general: inhibitor: serine	srp-7 is an ortholog of human SERPINB5 (serpin family B member 5)\; is predicted to have peptidase activity\; is involved in endoplasmic reticulum unfolded protein response.	srp-7
WBGene00004131	2948.31	2740.51	4584.05	4833.44	3776.58	0.727198	0.337658	4.59071	0.0321458	0.0993759	1.65542	1.00272	2844.41	4708.74	Unassigned	Unassigned	Unassigned: prion domain	pqn-44 is an ortholog of human TENT5B (terminal nucleotidyltransferase 5B), TENT5C (terminal nucleotidyltransferase 5C), and TENT5D (terminal nucleotidyltransferase 5D)\; is predicted to have RNA adenylyltransferase activity\; is expressed in several tissues, including the alimentary system, the nervous system, the reproductive system, and the seam cell.	tent-5
WBGene00003567	4580.74	3209.78	4773.62	4642.94	4301.77	0.273412	0.375749	0.528692	0.467157	0.653058	1.20866	0.185048	3895.26	4708.28	Transmembrane transport	Transmembrane transport: solute carrier	Transmembrane transport: solute carrier	ncx-2 is an ortholog of human SLC8A1 (solute carrier family 8 member A1), SLC8A2 (solute carrier family 8 member A2), and SLC8A3 (solute carrier family 8 member A3)\; is predicted to have calcium:sodium antiporter activity\; is expressed in the alimentary system, the digestive tract, and the muscle cell.	ncx-2
WBGene00011240	6148.23	8550.95	4389.71	5025.62	6028.63	-0.6426	0.374465	2.92095	0.0874362	0.206209	0.640558	0.685692	7349.59	4707.67	Unassigned	Unassigned	Unassigned: prion domain	mask-1 is an ortholog of human ANKHD1 (ankyrin repeat and KH domain containing 1) and ANKRD17 (ankyrin repeat domain 17)\; is predicted to have RNA binding activity\; is expressed in several tissues, including the alimentary system, the epithelial system, the head, the nervous system, and the vulva.	mask-1
WBGene00000822	4408.26	3933.34	5322.34	4085.01	4437.24	0.173409	0.362565	0.228615	0.632553	0.781991	1.12772	0.106798	4170.8	4703.68	Signaling	Signaling: calcium	Signaling: calcium: unassigned	csq-1 is an ortholog of human CASQ1 (calsequestrin 1) and CASQ2 (calsequestrin 2)\; exhibits calcium ion binding activity\; is involved in calcium ion homeostasis\; localizes to several cellular components, including the apical plasma membrane, cytoplasm, and nucleus\; is expressed in isthmus, the body wall musculature, the terminal bulb, and the vulval muscle\; human orthologs of this gene are i…	csq-1
WBGene00003411	2483.64	5390.86	4776.48	4627.71	4319.67	0.256202	0.47267	0.293403	0.588048	0.748137	1.19433	0.126019	3937.25	4702.09	Transmembrane transport	Transmembrane transport: B12	Transmembrane transport: B12	mrp-5 is an ortholog of human ABCC11 (ATP binding cassette subfamily C member 11), ABCC12 (ATP binding cassette subfamily C member 12), and ABCC5 (ATP binding cassette subfamily C member 5)\; is predicted to have ATP binding activity and ATPase activity, coupled to transmembrane movement of substances\; is expressed in several tissues, including the alimentary system, the hypodermis, and the musc…	mrp-5
WBGene00006936	6277.08	5954.92	5207.07	4188.3	5406.84	-0.380674	0.35096	1.17313	0.27876	0.465498	0.768079	0.332082	6116	4697.69	Non-coding RNA	Non-coding RNA: tRNA	Non-coding RNA: tRNA: production	glp-4 is an ortholog of human VARS (valyl-tRNA synthetase) and VARS2 (valyl-tRNA synthetase 2, mitochondrial)\; is predicted to have ATP binding activity, aminoacyl-tRNA editing activity, and valine-tRNA ligase activity\; is involved in determination of adult lifespan.	glp-4
WBGene00000379	7247	8310.53	4984.15	4405.04	6236.68	-0.72854	0.34483	4.41745	0.0355732	0.107295	0.603514	0.96942	7778.76	4694.6	Chaperone	Chaperone: T complex	Chaperone: T complex	cct-4 is an ortholog of human CCT4 (chaperonin containing TCP1 subunit 4)\; is predicted to have unfolded protein binding activity\; is involved in post-embryonic body morphogenesis\; is expressed in several tissues, including the alimentary system, the head, the nervous system, and the tail.	cct-4
WBGene00016594	10028.9	15232.9	3079.85	6292.19	8658.46	-1.43046	0.484566	8.38057	0.00379253	0.0222918	0.371013	1.65185	12630.9	4686.02	0	0	0	0	srlf-7
WBGene00006433	5100.19	5292.62	4824.11	4532.88	4937.45	-0.15147	0.334949	0.20441	0.651185	0.795796	0.900333	0.0991984	5196.4	4678.5	Metabolism	Metabolism: mitochondria	Metabolism: mitochondria: citric acid cycle	sdhb-1 is an ortholog of human SDHB (succinate dehydrogenase complex iron sulfur subunit B)\; is predicted to have iron-sulfur cluster binding activity and ubiquinone binding activity\; localizes to the mitochondrion\; is expressed in several tissues, including the alimentary system, the excretory cell, the head, the nervous system, and the reproductive system\; human orthologs of this gene are i…	sdhb-1
WBGene00004410	7390.05	6458.87	4915.57	4431.29	5798.94	-0.567252	0.343234	2.71406	0.0994674	0.226182	0.674901	0.645542	6924.46	4673.43	Ribosome	Ribosome: subunit	Ribosome: subunit	rla-2 is an ortholog of human RPLP2 (ribosomal protein lateral stalk subunit P2)\; is expressed in the alimentary system, the body wall musculature, the digestive tract, the epithelial system, and the excretory cell\; is predicted to encode a protein with the following domain: Ribosomal protein P1\/P2, N-terminal domain.	rla-2
WBGene00000677	6752.91	5363.12	4703.13	4629.4	5362.14	-0.376611	0.352074	1.14106	0.285429	0.473005	0.770245	0.325134	6058.02	4666.26	Extracellular material	Extracellular material: collagen	Extracellular material: collagen	col-103 is predicted to be a structural constituent of cuticle.	col-103
WBGene00007384	3088.32	2548.64	4115.36	5212.73	3741.26	0.726641	0.36655	3.88962	0.0485854	0.134477	1.65478	0.871353	2818.48	4664.04	Transmembrane transport	Transmembrane transport: sugar	Transmembrane transport: sugar	swt-3 is an ortholog of human SLC50A1 (solute carrier family 50 member 1)\; is expressed in the body wall musculature, the hypodermis, the intestine, the somatic gonad precursor, and the spermatheca\; human SLC50A1 exhibits glucoside transmembrane transporter activity.	swt-3
WBGene00000376	6334.91	9817.75	4354.47	4970.59	6369.43	-0.792535	0.395954	3.95724	0.0466701	0.130519	0.577329	0.884327	8076.33	4662.53	Transcription: general machinery	Transcription: general machinery: RNA Pol II	Transcription: general machinery: RNA Pol II: CCR4/NOT	ccr-4 is an ortholog of human CNOT6 (CCR4-NOT transcription complex subunit 6) and CNOT6L (CCR4-NOT transcription complex subunit 6 like)\; is involved in nuclear-transcribed mRNA poly(A) tail shortening\; localizes to the CCR4-NOT complex and cytoplasm\; is expressed in several tissues, including the body wall musculature, the epithelial system, the germ line, the male, and the nervous system.	ccr-4
WBGene00009681	7394.11	2341.74	4182.04	5141.61	4764.88	-0.062469	0.567777	0.0121054	0.91239	0.95549	0.957624	0.0197738	4867.93	4661.83	Signaling	Signaling: unassigned	Signaling: unassigned	gipc-2 is an ortholog of human GIPC1 (GIPC PDZ domain containing 1), GIPC2 (GIPC PDZ domain containing 2), and GIPC3\; is expressed in the intestine and the nervous system\; human orthologs of this gene are implicated in autosomal recessive nonsyndromic deafness 15\; human GIPC1 exhibits signaling receptor binding activity.	gipc-2
WBGene00006941	5355.86	7607.78	4457.35	4860.53	5570.38	-0.476345	0.375712	1.60023	0.205871	0.377649	0.718796	0.422912	6481.82	4658.94	Signaling	Signaling: S/T kinase	Signaling: S/T kinase	wnk-1 is an ortholog of human WNK3, WNK2, and WNK4\; is predicted to have ATP binding activity and protein serine\/threonine kinase activity\; is involved in multicellular organismal water homeostasis, negative regulation of transcription by RNA polymerase II, and positive regulation of transcription from RNA polymerase II promoter in response to increased salt\; is expressed in the body wall mus…	wnk-1
WBGene00015344	2311.17	2590.25	5322.34	3982.57	3551.58	0.924794	0.368232	6.20355	0.0127494	0.0509388	1.89841	1.29295	2450.71	4652.45	Signaling	Signaling: unassigned	Signaling: unassigned	nra-4 is an ortholog of human NOMO1 and NOMO2\; localizes to the endoplasmic reticulum\; is expressed in several tissues, including the alimentary system, the excretory cell, the muscular system, the nervous system, and the reproductive system.	nra-4
WBGene00016333	6852.33	8934.69	4553.57	4746.23	6271.71	-0.763433	0.357714	4.50303	0.0338348	0.103354	0.589093	0.985672	7893.51	4649.9	Metabolism	Metabolism: amino acid	Metabolism: amino acid: synthesis	C32F10.8 is an ortholog of human GPT and GPT2\; is predicted to have catalytic activity and pyridoxal phosphate binding activity\; is expressed in several tissues, including the alimentary system, the muscular system, the nervous system, and the reproductive system.	0
WBGene00018701	3849.24	5413.98	4493.55	4797.88	4638.66	0.00445122	0.373549	0.000141951	0.990494	0.995553	1.00309	0.00193554	4631.61	4645.72	Metabolism	Metabolism: lipid	Metabolism: lipid: beta oxidation	pccb-1 is an ortholog of human PCCB\; human orthologs of this gene are implicated in propionic acidemia\; is predicted to encode a protein with the following domains: ClpP\/crotonase-like domain superfamily and Acetyl-CoA carboxylase.	pccb-1
WBGene00004458	6379.55	7640.14	4769.81	4518.49	5827	-0.593952	0.345593	2.93328	0.0867709	0.204994	0.662526	0.68826	7009.84	4644.15	Proteolysis proteasome	Proteolysis proteasome: 19S	Proteolysis proteasome: 19S	rpn-1 is an ortholog of human PSMD2 (proteasome 26S subunit, non-ATPase 2)\; is predicted to have enzyme regulator activity\; is involved in nematode larval development and reproduction.	rpn-1
WBGene00020107	5063.67	7599.69	5147.05	4139.2	5487.4	-0.447471	0.397191	1.26416	0.260864	0.445269	0.733327	0.351377	6331.68	4643.13	Metabolism	Metabolism: nucleotide	Metabolism: nucleotide	R151.2 is an ortholog of human PRPS1 (phosphoribosyl pyrophosphate synthetase 1) and PRPS2\; is predicted to have magnesium ion binding activity and ribose phosphate diphosphokinase activity\; is expressed in several tissues, including the hypodermis, the intestine, the nervous system, and the reproductive system\; human orthologs of this gene are implicated in Arts syndrome and Charcot-Marie-Too…	0
WBGene00019061	5831.69	5435.94	4640.26	4597.23	5126.28	-0.286625	0.334687	0.732231	0.392161	0.583036	0.819818	0.234304	5633.81	4618.74	Metabolism	Metabolism: mitochondria	Metabolism: mitochondria: complex V	F58F12.1 is an ortholog of human ATP5F1D (ATP synthase F1 subunit delta)\; is predicted to have proton-transporting ATP synthase activity, rotational mechanism\; localizes to the mitochondrion.	0
WBGene00001091	1601.99	2065.5	4910.8	4326.3	3226.15	1.33274	0.363787	12.9769	0.000315353	0.00460725	2.51881	2.33656	1833.74	4618.55	Pseudogene	Pseudogene	Pseudogene	drh-2 is enriched in the intestine, the muscle cell, and the nervous system based on microarray and RNA-seq studies\; is affected by several genes including glp-1, clk-1, and eat-2 based on microarray and RNA-seq studies\; is affected by six chemicals including Rotenone, levamisole, and Quercetin based on RNA-seq and microarray studies.	drh-2
WBGene00002272	3282.1	1989.21	5279.47	3948.7	3624.87	0.807749	0.42639	3.54334	0.059785	0.156099	1.75048	0.806599	2635.66	4614.09	Extracellular material	Extracellular material: lectin	Extracellular material: lectin	lec-9 is an ortholog of human LGALS3 (galectin 3)\; exhibits glycolipid binding activity\; localizes to the cytoplasm.	lec-9
WBGene00022678	4996.7	5798.88	5233.74	3963.1	4998.11	-0.231244	0.367075	0.396428	0.52894	0.703352	0.8519	0.152827	5397.79	4598.42	Trafficking	Trafficking: ER/Golgi	Trafficking: ER/Golgi: COP II	sar-1 is an ortholog of human SAR1B (secretion associated Ras related GTPase 1B)\; is predicted to have GTP binding activity\; is involved in embryo development\; human orthologs of this gene are implicated in chylomicron retention disease.	sar-1
WBGene00008377	6810.74	13791.6	5711.01	3467.82	7445.28	-1.16643	0.494239	5.42484	0.0198522	0.0696037	0.445523	1.15737	10301.1	4589.41	Unassigned	Unassigned	Unassigned: regulated by multiple stresses	D1054.10 is enriched in several tissues, including the alimentary system, the body wall musculature, the germ line, and the nervous system based on Chronogram, tiling array, and RNA-seq studies\; is affected by several genes including daf-16, daf-2, and daf-12 based on microarray, RNA-seq, proteomic, and tiling array studies\; is affected by twelve chemicals including Heme, Ethanol, and manganese…	0
WBGene00004397	1011.52	137.546	5717.68	3457.66	2581.1	2.99681	0.766305	13.161	0.00028584	0.00437426	7.98236	2.3591	574.531	4587.67	Extracellular material	Extracellular material: collagen	Extracellular material: collagen	rol-6 is an ortholog of human COLQ\; is a structural constituent of collagen and cuticulin-based cuticle\; is involved in cuticle development involved in collagen and cuticulin-based cuticle molting cycle\; localizes to the collagen and cuticulin-based cuticle extracellular matrix\; is expressed in the hypodermis.	rol-6
WBGene00001747	6017.35	6470.42	4702.18	4438.06	5407	-0.45021	0.335864	1.78964	0.18097	0.345292	0.731936	0.461814	6243.89	4570.12	Signaling	Signaling: phosphatase	Signaling: phosphatase: unassigned	gsp-1 is an ortholog of human PPP1CB (protein phosphatase 1 catalytic subunit beta)\; is predicted to have metal ion binding activity and protein serine\/threonine phosphatase activity\; is involved in negative regulation of protein phosphorylation and positive regulation of gene expression\; is expressed in several tissues, including the alimentary system, the excretory cell, the muscular system…	gsp-1
WBGene00000727	1975.35	316.702	6060.63	3078.36	2857.76	1.99514	0.748314	6.60828	0.0101505	0.0433871	3.98655	1.36264	1146.02	4569.49	Extracellular material	Extracellular material: collagen	Extracellular material: collagen	col-154 is an ortholog of human MARCO (macrophage receptor with collagenous structure)\; is predicted to be a structural constituent of cuticle.	col-154
WBGene00000421	4060.27	6406.85	4508.79	4629.4	4901.33	-0.195822	0.396555	0.243659	0.621576	0.77359	0.873075	0.111489	5233.56	4569.1	Development	Development: apoptosis	Development: apoptosis	ced-7 is an ortholog of human ABCA12 (ATP binding cassette subfamily A member 12), ABCA13 (ATP binding cassette subfamily A member 13), and ABCA3 (ATP binding cassette subfamily A member 3)\; is predicted to have ATP binding activity and ATPase activity, coupled to transmembrane movement of substances\; is involved in several processes, including aminophospholipid transport, apoptotic process inv…	ced-7
WBGene00010794	5405.57	5222.11	4766	4371.18	4941.22	-0.218025	0.336289	0.419934	0.51697	0.693336	0.859741	0.159056	5313.84	4568.59	Metabolism	Metabolism: mitochondria	Metabolism: mitochondria: unassigned	dld-1 is an ortholog of human DLD (dihydrolipoamide dehydrogenase)\; is predicted to have dihydrolipoyl dehydrogenase activity, electron transfer activity, and flavin adenine dinucleotide binding activity\; human orthologs of this gene are implicated in maple syrup urine disease.	dld-1
WBGene00006527	3355.15	3168.17	4810.78	4317.84	3912.98	0.484757	0.340011	2.02329	0.154903	0.310706	1.39935	0.50765	3261.66	4564.31	Unassigned	Unassigned	Unassigned	tax-6 is an ortholog of human PPP3CA (protein phosphatase 3 catalytic subunit alpha), PPP3CB (protein phosphatase 3 catalytic subunit beta), and PPP3CC (protein phosphatase 3 catalytic subunit gamma)\; exhibits calcium ion binding activity and calmodulin-dependent protein phosphatase activity\; is involved in several processes, including calcium-mediated signaling, chemotaxis, and male mating beh…	tax-6
WBGene00010681	5174.25	6287.8	3174.16	5949.3	5146.38	-0.329139	0.44365	0.549228	0.458633	0.645218	0.796012	0.190294	5731.03	4561.73	Signaling	Signaling: MAPK	Signaling: MAPK	mak-1 is an ortholog of human MAPKAPK2 (mitogen-activated protein kinase-activated protein kinase 2) and MAPKAPK3 (mitogen-activated protein kinase-activated protein kinase 3)\; exhibits protein kinase activity and protein kinase binding activity\; is involved in several processes, including adult locomotory behavior, behavioral response to nicotine, and protein autophosphorylation\; localizes to…	mak-1
WBGene00018782	6375.49	7340.78	4494.5	4611.62	5705.6	-0.590956	0.340174	2.99724	0.0834064	0.199081	0.663903	0.700971	6858.13	4553.06	Chaperone	Chaperone: T complex	Chaperone: T complex	cct-3 is an ortholog of human CCT3 (chaperonin containing TCP1 subunit 3)\; is predicted to have ATP binding activity and unfolded protein binding activity.	cct-3
WBGene00001037	6434.34	7997.3	4585.96	4515.1	5883.17	-0.665103	0.349752	3.58492	0.0583061	0.15341	0.630643	0.814147	7215.82	4550.53	Chaperone	Chaperone: DnaJ domain	Chaperone: DnaJ domain	dnj-19 is an ortholog of human DNAJA2 (DnaJ heat shock protein family (Hsp40) member A2)\; is predicted to have heat shock protein binding activity, metal ion binding activity, and unfolded protein binding activity\; is involved in response to topologically incorrect protein.	dnj-19
WBGene00005663	5062.65	6465.8	4875.56	4223.86	5156.97	-0.341337	0.361079	0.891569	0.345052	0.537925	0.789309	0.269278	5764.23	4549.71	Non-coding RNA	Non-coding RNA: tRNA	Non-coding RNA: tRNA: production	sars-1 is an ortholog of human SARS (seryl-tRNA synthetase)\; is predicted to have ATP binding activity and serine-tRNA ligase activity\; is involved in negative regulation of transcription by RNA polymerase II and translation.	sars-1
WBGene00021768	1466.04	5153.92	5068.94	4024.9	3928.45	0.45816	0.59442	0.591587	0.441806	0.630356	1.37379	0.200414	3309.98	4546.92	Unassigned	Unassigned	Unassigned: regulated by multiple stresses	Y51F10.7 is enriched in the OLL, the PVD, the intestine, and the pharyngeal muscle cell based on microarray, tiling array, and RNA-seq studies\; is affected by several genes including daf-16, daf-2, and age-1 based on microarray, RNA-seq, and proteomic studies\; is affected by thirteen chemicals including cholesterol, lathosterol, and diallyl trisulfide based on microarray and RNA-seq studies.	0
WBGene00000638	6474.92	1316.51	6097.78	2991.16	4220.09	0.22213	0.704178	0.0994078	0.752541	0.859073	1.16645	0.0659702	3895.71	4544.47	Extracellular material	Extracellular material: collagen	Extracellular material: collagen	col-62 is an ortholog of human SFTPD (surfactant protein D)\; is predicted to be a structural constituent of cuticle.	col-62
WBGene00000789	3399.79	3013.29	4325.89	4746.23	3871.3	0.500404	0.34307	2.11712	0.14566	0.297208	1.41461	0.52694	3206.54	4536.06	Proteolysis general	Proteolysis general: aspartate	Proteolysis general: aspartate: cathepsin	cpz-2 is an ortholog of human CTSZ (cathepsin Z)\; is predicted to have cysteine-type peptidase activity.	cpz-2
WBGene00000024	1564.45	410.325	6218.76	2843.85	2759.35	2.19792	0.663239	10.0676	0.001509	0.0121052	4.58819	1.91703	987.388	4531.3	Stress response	Stress response: ER	Stress response: ER	abu-1 is involved in endoplasmic reticulum unfolded protein response\; localizes to the integral component of endoplasmic reticulum membrane\; is expressed in the pharynx.	abu-1
WBGene00020022	2668.29	2240.03	5171.82	3887.75	3491.97	0.884124	0.37275	5.5412	0.0185738	0.0663119	1.84564	1.17841	2454.16	4529.78	Metabolism	Metabolism: amino acid	Metabolism: amino acid: breakdown	gldc-1 is an ortholog of human GLDC\; is predicted to have glycine dehydrogenase (decarboxylating) activity\; is expressed in the head, the hypodermis, and the intestine\; human orthologs of this gene are implicated in glycine encephalopathy.	gldc-1
WBGene00018700	6657.54	10000.4	4122.03	4931.65	6427.9	-0.879578	0.393078	4.93196	0.0263645	0.085493	0.543526	1.06807	8328.96	4526.84	Metabolism	Metabolism: unassigned	Metabolism: unassigned	lmd-3 is an ortholog of human NCOA7 and oxr1\; is involved in determination of adult lifespan, response to heat, and response to oxidative stress\; is expressed in the alimentary system, the digestive tract, the head, the hypodermis, and the nervous system.	lmd-3
WBGene00012782	1872.88	1855.13	5037.5	4002.04	3191.89	1.27781	0.355143	12.5505	0.000396092	0.00523064	2.4247	2.28145	1864	4519.77	Unassigned	Unassigned	Unassigned: regulated by multiple stresses	Y43C5A.2 is an ortholog of human ANGPTL7, ANGPTL5, and ANGPTL2\; is predicted to encode a protein with the following domains: Fibrinogen, alpha\/beta\/gamma chain, C-terminal globular domain and Fibrinogen-like, C-terminal.	0
WBGene00000190	38.5533	23.1169	6859.88	2152.15	2268.42	7.18706	0.624698	82.7888	9.13e-20	3.74e-16	145.721	15.4266	30.8351	4506.01	Trafficking	Trafficking: ER/Golgi	Trafficking: ER/Golgi: ARF	arf-1.1 is an ortholog of human ARL11 (ADP ribosylation factor like GTPase 11), ARL14 (ADP ribosylation factor like GTPase 14), and RP11-302B13.5\; is predicted to have GTP binding activity\; is involved in endoplasmic reticulum unfolded protein response.	warf-1
WBGene00004147	5766.76	7595.06	4272.54	4733.53	5591.97	-0.569098	0.362612	2.44746	0.117715	0.255371	0.674038	0.592828	6680.91	4503.04	Non-coding RNA	Non-coding RNA: processing	Non-coding RNA: processing	larp-5 is an ortholog of human LARP4 (La ribonucleoprotein domain 4) and LARP4B (La ribonucleoprotein domain 4B)\; is predicted to have RNA binding activity\; is expressed in the nervous system.	larp-5
WBGene00018285	5591.24	7905.99	3879.11	5100.13	5619.11	-0.587931	0.39285	2.22453	0.135834	0.282365	0.665296	0.549189	6748.61	4489.62	Unassigned	Unassigned	Unassigned	smk-1 is an ortholog of human PPP4R3A (protein phosphatase 4 regulatory subunit 3A) and PPP4R3B (protein phosphatase 4 regulatory subunit 3B)\; is involved in several processes, including cellular response to DNA damage stimulus, defense response to bacterium, and negative regulation of mitotic DNA damage checkpoint\; localizes to the nucleus\; is expressed in several tissues, including the alime…	smk-1
WBGene00000140	4576.68	2933.54	5065.13	3912.3	4121.91	0.257349	0.410592	0.392336	0.531074	0.705333	1.19528	0.151606	3755.11	4488.71	Development	Development: somatic	Development: somatic	anc-1 is an ortholog of human SYNE1 (spectrin repeat containing nuclear envelope protein 1) and SYNE2 (spectrin repeat containing nuclear envelope protein 2)\; is predicted to have actin binding activity\; is involved in cytoskeleton organization, nucleus organization, and pronuclear migration\; localizes to the nuclear envelope and perinuclear region of cytoplasm\; is expressed in several tissue…	anc-1
WBGene00012929	4853.65	7110.76	4603.1	4373.72	5235.31	-0.414433	0.380838	1.18018	0.27732	0.463944	0.750314	0.333534	5982.21	4488.41	Ribosome	Ribosome: S6 kinase	Ribosome: S6 kinase	rsks-1 is an ortholog of human RPS6KB1 (ribosomal protein S6 kinase B1) and RPS6KB2 (ribosomal protein S6 kinase B2)\; is predicted to have ATP binding activity, metal ion binding activity, and protein serine\/threonine kinase activity\; is involved in several processes, including determination of adult lifespan, nematode larval development, and positive regulation of autophagosome assembly\; is …	rsks-1
WBGene00003687	2588.14	2122.13	4965.1	4002.89	3419.57	0.928879	0.364994	6.36942	0.0116103	0.0478081	1.9038	1.3205	2355.14	4484	Transcription factor	Transcription factor: NHR	Transcription factor: NHR	nhr-97 is predicted to have several functions, including regulation of cellular process, sequence-specific DNA binding activity, and zinc ion binding activity.	nhr-97
WBGene00007505	2958.46	3566.94	4633.59	4332.23	3872.8	0.45841	0.348923	1.71888	0.189837	0.356979	1.37403	0.447358	3262.7	4482.91	Transmembrane transport	Transmembrane transport: ion channel	Transmembrane transport: ion channel	pezo-1 is an ortholog of human PIEZO1 and PIEZO2 (piezo type mechanosensitive ion channel component 2)\; is predicted to have mechanosensitive ion channel activity\; human orthologs of this gene are implicated in distal arthrogryposis.	pezo-1
WBGene00018572	840.055	184.935	5022.26	3940.24	2496.87	3.12766	0.652739	19.5502	9.8e-06	0.00076187	8.74018	3.11812	512.495	4481.25	Development	Development: somatic	Development: somatic	lin-42 is an ortholog of human PER1, PER2, and PER3\; exhibits RNA polymerase II transcription factor binding activity\; is involved in negative regulation of dauer larval development, negative regulation of pri-miRNA transcription by RNA polymerase II, and regulation of development, heterochronic\; localizes to the cytoplasm and nucleus\; is expressed in several tissues, including the H1L.app, t…	lin-42
WBGene00006913	4897.28	3747.25	5359.49	3591.42	4398.86	0.0501651	0.402786	0.0155102	0.900888	0.949933	1.03538	0.0223068	4322.26	4475.46	Lysosome	Lysosome: Vacuolar ATPase	Lysosome: Vacuolar ATPase	vha-4 is an ortholog of human ATP6V0B (ATPase H+ transporting V0 subunit b)\; is predicted to have proton transmembrane transporter activity\; is involved in embryo development\; is expressed in the excretory cell and the rectum.	vha-4
WBGene00000998	2500.89	2004.24	5148.01	3797.16	3362.57	0.989433	0.38137	6.60495	0.0101695	0.043423	1.9854	1.36228	2252.56	4472.58	Development	Development: somatic	Development: somatic	dig-1 is an ortholog of human ISLR (immunoglobulin superfamily containing leucine rich repeat), ISLR2 (immunoglobulin superfamily containing leucine rich repeat 2), and LRRN3 (leucine rich repeat neuronal 3)\; is predicted to have calcium ion binding activity and catalytic activity\; is involved in gonad development and nervous system development\; is expressed in several tissues, including the S…	dig-1
WBGene00021286	3046.72	3234.06	5119.43	3823.4	3805.9	0.509765	0.365189	1.93856	0.163825	0.323198	1.42382	0.490532	3140.39	4471.42	Metabolism	Metabolism: pentose phosphate pathway	Metabolism: pentose phosphate pathway	tald-1 is an ortholog of human TALDO1\; is predicted to have sedoheptulose-7-phosphate:D-glyceraldehyde-3-phosphate glyceronetransferase activity.	tald-1
WBGene00000694	1772.44	381.429	6074.92	2852.31	2770.27	2.051	0.69901	7.97368	0.00474624	0.0256697	4.14393	1.59058	1076.93	4463.61	Extracellular material	Extracellular material: collagen	Extracellular material: collagen	col-120 is an ortholog of human MARCO (macrophage receptor with collagenous structure)\; is predicted to be a structural constituent of cuticle.	col-120
WBGene00000567	4745.09	6043.92	4492.6	4420.28	4925.47	-0.275563	0.354252	0.604172	0.436991	0.625435	0.826128	0.203818	5394.51	4456.44	Chaperone	Chaperone: unassigned	Chaperone: unassigned	cnx-1 is an ortholog of human CLGN\; exhibits calcium ion binding activity\; is involved in endoplasmic reticulum unfolded protein response and response to heat\; localizes to the perinuclear region of cytoplasm\; is expressed in several tissues, including the copulatory spicule, the excretory cell, the nervous system, and the spermatheca.	cnx-1
WBGene00001047	3787.35	4217.68	4735.52	4177.3	4229.46	0.15498	0.344104	0.202747	0.652513	0.796523	1.11341	0.0988019	4002.52	4456.41	Chaperone	Chaperone: DnaJ domain	Chaperone: DnaJ domain	dnj-29 is an ortholog of human SEC63 (SEC63 homolog, protein translocation regulator)\; human orthologs of this gene are implicated in polycystic liver disease\; is predicted to encode a protein with the following domains: DnaJ domain, Sec63 domain, Immunoglobulin E-set, C2 domain superfamily, and Chaperone J-domain superfamily.	dnj-29
WBGene00004955	5236.14	7714.11	4392.57	4500.71	5460.88	-0.542146	0.381307	2.00983	0.156283	0.312546	0.686749	0.505085	6475.13	4446.64	Cytoskeleton	Cytoskeleton: centrosome	Cytoskeleton: centrosome: unassigned	spd-5 exhibits identical protein binding activity\; is involved in centrosome cycle, positive regulation of mitotic cell cycle, embryonic, and protein localization to organelle\; localizes to the centrosome and cytoplasm.	spd-5
WBGene00006588	2701.77	1842.42	5258.51	3611.74	3353.61	0.964814	0.416981	5.25806	0.0218454	0.0746182	1.95181	1.12716	2272.09	4435.13	Muscle function	Muscle function	Muscle function	tnt-3 is an ortholog of human TNNT1, TNNT2 (troponin T2, cardiac type), and TNNT3 (troponin T3, fast skeletal type)\; human TNNT3 exhibits calcium-dependent protein binding activity, troponin C binding activity, and troponin I binding activity.	tnt-3
WBGene00011015	5457.31	5772.29	4702.18	4161.21	5023.25	-0.341387	0.339798	1.00705	0.315611	0.505625	0.789282	0.296172	5614.8	4431.69	Metabolism	Metabolism: mitochondria	Metabolism: mitochondria: complex V	R04F11.2 is an ortholog of human ATP5ME (ATP synthase membrane subunit e)\; is predicted to have proton transmembrane transporter activity.	0
WBGene00021852	1985.49	1578.89	5176.59	3684.55	3106.38	1.31371	0.389086	11.0327	0.000895179	0.00867932	2.48581	2.06151	1782.19	4430.57	Signaling	Signaling: lipid	Signaling: lipid: phospholipase B	Y54F10AM.8 is an ortholog of human PLBD1 and PLBD2\; is predicted to have hydrolase activity.	0
WBGene00011953	6155.33	7003.27	4213.48	4647.18	5504.81	-0.570487	0.342475	2.7571	0.0968239	0.221905	0.673389	0.653833	6579.3	4430.33	Proteolysis proteasome	Proteolysis proteasome: E3	Proteolysis proteasome: E3: unassigned	ppm-2 exhibits ubiquitin protein ligase binding activity\; is involved in negative regulation of axon extension and positive regulation of synapse assembly\; localizes to the presynaptic active zone\; is expressed in mechanosensory neurons, motor neurons, nerve ring neurons, the muscle cell, and the pharynx.	ppm-2
WBGene00002152	4592.91	5478.71	4716.47	4141.74	4732.46	-0.185198	0.350802	0.278515	0.597676	0.755908	0.879529	0.121531	5035.81	4429.1	Non-coding RNA	Non-coding RNA: tRNA	Non-coding RNA: tRNA: production	iars-1 is an ortholog of human IARS (isoleucyl-tRNA synthetase)\; is predicted to have ATP binding activity, aminoacyl-tRNA editing activity, and isoleucine-tRNA ligase activity\; is expressed in the body wall musculature, the hypodermis, the pharynx, and the ventral nerve cord.	iars-1
WBGene00077761	2283.77	1884.03	4673.6	4180.68	3255.52	1.087	0.353586	9.23917	0.00236892	0.0162196	2.12431	1.78996	2083.9	4427.14	Transcription factor	Transcription factor: bZIP	Transcription factor: bZIP	zip-9 is expressed in several tissues, including the Eala, the Ealp, the Eara, the Earp, and the Epla.	zip-9
WBGene00009594	4861.77	7100.36	4430.68	4418.59	5202.85	-0.434798	0.379493	1.30779	0.252795	0.435081	0.739797	0.36143	5981.06	4424.63	Transcription: unassigned	Transcription: unassigned	Transcription: unassigned	cyld-1 is an ortholog of human CYLD (CYLD lysine 63 deubiquitinase)\; is predicted to have thiol-dependent ubiquitinyl hydrolase activity\; is expressed in several tissues, including head neurons, the alimentary system, the interfacial epithelial cell, and the spermatheca.	cyld-1
WBGene00007696	4612.19	4339.05	5281.38	3560.95	4448.39	-0.0177174	0.384386	0.00212474	0.963235	0.981125	0.987794	0.00827587	4475.62	4421.16	Transmembrane protein	Transmembrane protein: ER	Transmembrane protein: ER	tram-1 is an ortholog of human TRAM1 (translocation associated membrane protein 1), TRAM1L1 (translocation associated membrane protein 1 like 1), and TRAM2 (translocation associated membrane protein 2)\; localizes to the dendrite terminus, periciliary membrane compartment, and rough endoplasmic reticulum\; is expressed in the body wall musculature.	tram-1
WBGene00003559	2443.06	2757.85	4571.67	4232.33	3501.23	0.759426	0.342831	4.8521	0.0276125	0.0885423	1.69282	1.05285	2600.45	4402	mRNA functions	mRNA functions: binding	mRNA functions: binding: ZF	ncl-1 is an ortholog of human TRIM45, NHLRC3, and TRIM24\; is predicted to have zinc ion binding activity\; is involved in negative regulation of ribosome biogenesis\; localizes to the cytoplasm\; is expressed in several tissues, including the alimentary system, the head, the muscular system, the nervous system, and the tail\; human orthologs of this gene are implicated in papillary thyroid carci…	ncl-1
WBGene00001441	3151.22	3518.39	4467.83	4334.77	3868.05	0.400352	0.339333	1.38757	0.238815	0.418341	1.31983	0.37847	3334.81	4401.3	Transcription factor	Transcription factor: forkhead	Transcription factor: forkhead	fkh-9 is an ortholog of human FOXC2 (forkhead box C2), FOXS1 (forkhead box S1), and FOXI2 (forkhead box I2)\; is predicted to have DNA-binding activity transcription factor activity and sequence-specific DNA binding activity\; is involved in axon regeneration, determination of adult lifespan, and learning or memory\; localizes to the nucleus\; is expressed in several tissues, including the alimen…	fkh-9
WBGene00009688	5653.12	5505.29	4590.72	4176.45	4981.4	-0.347969	0.336653	1.0658	0.301895	0.490404	0.78569	0.309446	5579.21	4383.58	Unassigned	Unassigned	Unassigned	F44E5.1 is enriched in the germ line, the muscle cell, the nervous system, and the pharynx based on proteomic, RNA-seq, and microarray studies\; is affected by several genes including hsf-1, aak-2, and sma-2 based on RNA-seq and proteomic studies\; is affected by Rotenone, D-glucose, and Sirolimus based on RNA-seq and microarray studies.	0
WBGene00008549	2534.37	2256.21	3856.24	4909.63	3389.11	0.871693	0.360686	5.75545	0.0164376	0.0609399	1.82981	1.2151	2395.29	4382.94	Transcription: unassigned	Transcription: unassigned	Transcription: unassigned	din-1 is an ortholog of human SPEN (spen family transcriptional repressor)\; is predicted to have RNA binding activity\; localizes to the nucleus\; is expressed in several tissues, including the alimentary system, the body wall musculature, the gonad, the hypodermis, and the vulval precursor cell.	din-1
WBGene00015956	3410.95	2162.59	5098.47	3665.93	3584.48	0.652935	0.422662	2.36661	0.123956	0.264847	1.57236	0.577005	2786.77	4382.2	Unassigned	Unassigned	Unassigned	C18B2.5 is an ortholog of human SEPT4 (septin 4) and SEPT5 (septin 5)\; human SEPT4 exhibits several functions, including GTP binding activity, GTPase activity, and magnesium ion binding activity.	0
WBGene00009920	2591.18	2897.71	4786.01	3974.1	3562.25	0.674443	0.352123	3.63609	0.0565395	0.149989	1.59598	0.823941	2744.44	4380.06	Neuronal function	Neuronal function: unassigned	Neuronal function: unassigned	abts-1 is an ortholog of human SLC4A10 (solute carrier family 4 member 10), SLC4A7 (solute carrier family 4 member 7), and SLC4A8 (solute carrier family 4 member 8)\; exhibits anion:anion antiporter activity and chloride transmembrane transporter activity\; is involved in cholinergic synaptic transmission, regulation of GABAergic synaptic transmission, and response to arsenic-containing substance…	abts-1
WBGene00014204	6375.49	7460.98	4175.37	4582.83	5648.67	-0.659734	0.344984	3.626	0.0568834	0.150487	0.632995	0.8225	6918.24	4379.1	Unassigned	Unassigned	Unassigned	ccdc-47 is an ortholog of human CCDC47\; is expressed in several tissues, including the alimentary system, the muscular system, the nervous system, the reproductive system, and the tail\; is predicted to encode a protein with the following domain: Protein of unknown function DUF1682.	ccdc-47
WBGene00019301	4438.7	5830.09	4705.99	4051.99	4756.69	-0.229573	0.366449	0.39206	0.531218	0.705467	0.852887	0.151523	5134.39	4378.99	Unassigned	Unassigned	Unassigned	K02D10.1 is an ortholog of human GBAS, NIPSNAP1, and PDXP (pyridoxal phosphatase)\; is predicted to have phosphatase activity\; is expressed in the hypodermis.	0
WBGene00004804	4093.75	5583.89	4068.68	4686.12	4608.11	-0.144512	0.37238	0.150543	0.698017	0.827502	0.904685	0.0822309	4838.82	4377.4	Stress response	Stress response: transcriptional regulator	Stress response: transcriptional regulator	skn-1 is an ortholog of human NFE2L3 (nuclear factor, erythroid 2 like 3), NFE2L2 (nuclear factor, erythroid 2 like 2), and NFE2\; exhibits Hsp70 protein binding activity and RNA polymerase II regulatory region sequence-specific DNA binding activity\; is involved in several processes, including determination of adult lifespan, embryonic digestive tract development, and positive regulation of cell…	skn-1
WBGene00011333	3459.65	4250.05	4914.61	3836.1	4115.1	0.182737	0.36926	0.24473	0.620811	0.773068	1.13504	0.111782	3854.85	4375.36	Non-coding RNA	Non-coding RNA: small RNA	Non-coding RNA: small RNA: unassigned	nrde-2 is an ortholog of human NRDE2\; is involved in RNA interference and chromatin silencing by small RNA\; localizes to the nucleus.	nrde-2
WBGene00004003	770.051	397.611	6239.72	2507.73	2478.78	2.90483	0.56433	23.0024	1.62e-06	0.000234896	7.4893	3.62912	583.831	4373.73	Transmembrane transport	Transmembrane transport: ABC	Transmembrane transport: ABC	pgp-9 is an ortholog of human ABCB1 (ATP binding cassette subfamily B member 1), ABCB11 (ATP binding cassette subfamily B member 11), and ABCB4 (ATP binding cassette subfamily B member 4)\; is predicted to have efflux transmembrane transporter activity\; is expressed in the intestine, the nervous system, and the pharynx.	pgp-9
WBGene00013969	1926.65	2554.42	3855.29	4880.85	3304.3	0.963276	0.379617	6.32424	0.0119099	0.0486362	1.94973	1.31304	2240.53	4368.07	Proteolysis general	Proteolysis general: inhibitor	Proteolysis general: inhibitor: unassigned	tep-1 is an ortholog of human CD109 (CD109 molecule)\; is predicted to have endopeptidase inhibitor activity\; is expressed in several tissues, including the epithelial system, the nervous system, and the reproductive system.	tep-1
WBGene00012158	3718.36	3761.12	4478.31	4253.49	4052.82	0.223336	0.335043	0.443901	0.505245	0.684173	1.16743	0.164834	3739.74	4365.9	Metabolism	Metabolism: mitochondria	Metabolism: mitochondria: complex III	ucr-2.1 is an ortholog of human UQCRC2 (ubiquinol-cytochrome c reductase core protein 2)\; is predicted to have catalytic activity and metal ion binding activity\; is expressed in the gonad\; human orthologs of this gene are implicated in mitochondrial complex III deficiency nuclear type 5.	ucr-2.1
WBGene00004862	2929.03	3720.67	4262.06	4468.54	3845.08	0.392859	0.355713	1.21603	0.270141	0.455859	1.31299	0.341169	3324.85	4365.3	Signaling	Signaling: TGF beta	Signaling: TGF beta	sma-9 is an ortholog of human ZNF831\; exhibits transcription coactivator activity and transcription corepressor activity\; is involved in several processes, including nematode male tail tip morphogenesis, positive regulation of growth, and positive regulation of mesodermal cell fate specification\; localizes to the nucleus\; is expressed in several tissues, including the ABalaaaa, the ABalaaap, …	sma-9
WBGene00015206	3407.9	4444.23	4780.29	3947.86	4145.07	0.152619	0.370204	0.169871	0.680227	0.815964	1.11159	0.0883291	3926.07	4364.08	Proteolysis general	Proteolysis general: metallopeptidase	Proteolysis general: metallopeptidase	B0495.7 is an ortholog of human ERMP1\; is predicted to have metal ion binding activity and metallopeptidase activity\; is expressed widely.	0
WBGene00021562	6015.32	5971.1	4267.78	4449.07	5175.82	-0.459517	0.333367	1.89214	0.168961	0.329724	0.72723	0.48185	5993.21	4358.42	Metabolism	Metabolism: mitochondria	Metabolism: mitochondria: complex I	nuo-5 is an ortholog of human NDUFS1 (NADH:ubiquinone oxidoreductase core subunit S1)\; is predicted to have electron transfer activity, iron-sulfur cluster binding activity, and oxidoreductase activity, acting on NAD(P)H\; human orthologs of this gene are implicated in mitochondrial complex I deficiency.	nuo-5
WBGene00003827	4944.96	6369.87	3992.47	4718.3	5006.4	-0.377284	0.364809	1.06656	0.301724	0.490312	0.769885	0.309528	5657.41	4355.38	Transcription: general machinery	Transcription: general machinery: RNA Pol II	Transcription: general machinery: RNA Pol II: CCR4/NOT	ntl-4 is an ortholog of human CNOT4 (CCR4-NOT transcription complex subunit 4)\; is predicted to have RNA binding activity.	ntl-4
WBGene00000231	3961.85	4466.19	4567.86	4118.03	4278.48	0.0434858	0.343223	0.0160511	0.899183	0.948929	1.0306	0.0227663	4214.02	4342.94	Development	Development: somatic	Development: somatic	atx-2 is an ortholog of human ATXN2 (ataxin 2) and ATXN2L\; exhibits protein C-terminus binding activity\; is involved in several processes, including gamete generation, microtubule cytoskeleton organization, and regulation of cell cycle process\; localizes to the cytoplasm\; is expressed in the body wall musculature, the dorsal nerve cord, the germ line, the gonad, and the ventral nerve cord\; i…	atx-2
WBGene00006331	2961.5	2667.69	3230.36	5446.4	3576.49	0.624262	0.415561	2.2395	0.134524	0.280492	1.54142	0.55208	2814.6	4338.38	Development	Development: sex determination	Development: sex determination	sup-26 is an ortholog of human RBMS1 (RNA binding motif single stranded interacting protein 1), RBMS2 (RNA binding motif single stranded interacting protein 2), and RBMS3 (RNA binding motif single stranded interacting protein 3)\; exhibits mRNA 3'-UTR binding activity\; is involved in negative regulation of translation\; localizes to the cytoplasm\; is expressed in several tissues including the g…	sup-26
WBGene00019351	3491.1	4757.46	4991.78	3681.17	4230.38	0.0723956	0.392407	0.0340315	0.85364	0.921294	1.05146	0.0356015	4124.28	4336.47	Transmembrane protein	Transmembrane protein: unassigned	Transmembrane protein: unassigned	lron-7 is an ortholog of human OPTC\; is expressed in the head\; is predicted to encode a protein with the following domains: Cysteine-rich flanking region, C-terminal, Leucine-rich repeat, Leucine-rich repeat, typical subtype, and Leucine-rich repeat domain superfamily.	lron-7
WBGene00000675	4099.83	5515.7	5998.7	2672.83	4571.77	-0.149109	0.494083	0.0910361	0.762864	0.865742	0.901807	0.0626116	4807.77	4335.77	Extracellular material	Extracellular material: collagen	Extracellular material: collagen	col-101 is an ortholog of human MARCO (macrophage receptor with collagenous structure)\; is predicted to be a structural constituent of cuticle.	col-101
WBGene00000465	15812.9	30706.2	2213.91	6456.44	13797.4	-2.4236	0.590337	15.1838	9.75e-05	0.00244027	0.186391	2.61256	23259.6	4335.17	Extracellular material	Extracellular material: PGI	Extracellular material: PGI	cpg-1 exhibits chitin binding activity\; is involved in several processes, including eggshell formation, embryo development, and mitotic cytokinesis\; localizes to the external encapsulating structure\; is expressed in the eggshell and the germ line.	cpg-1
WBGene00007703	2550.6	2513.96	5210.88	3455.12	3432.64	0.774874	0.38849	3.93197	0.0473765	0.13191	1.71104	0.879724	2532.28	4333	Trafficking	Trafficking: ER/Golgi	Trafficking: ER/Golgi: ARF	gbf-1 is an ortholog of human GBF1\; is predicted to have ARF guanyl-nucleotide exchange factor activity\; is involved in several processes, including endoplasmic reticulum organization, endosomal transport, and mitochondrion organization\; localizes to the Golgi cis cisterna and endoplasmic reticulum exit site.	gbf-1
WBGene00010661	2576.98	693.507	5296.62	3362.83	2982.48	1.40456	0.622714	4.89985	0.026859	0.0866854	2.64737	1.06205	1635.24	4329.73	Neuronal function	Neuronal function: synaptic function	Neuronal function: synaptic function: neurotransmitter metabolism	tyr-2 is an ortholog of human DCT, TYR, and TYRP1\; exhibits dopachrome isomerase activity\; is involved in cellular metabolic process\; is expressed in the hypodermis and the uterine muscle.	tyr-2
WBGene00015280	1845.48	2249.28	4965.1	3693.02	3188.22	1.08031	0.377593	8.00374	0.00466808	0.0254757	2.11449	1.59387	2047.38	4329.06	Unassigned	Unassigned	Unassigned: regulated by multiple stresses	C01B10.6 is enriched in the BAG, the OLL, the PVD, the intestine, and the pharyngeal muscle cell based on microarray, tiling array, and RNA-seq studies\; is affected by several genes including daf-16, daf-2, and skn-1 based on microarray, proteomic, RNA-seq, and tiling array studies\; is affected by seventeen chemicals including Ethanol, 1-methylnicotinamide, and manganese chloride based on RNA-s…	0
WBGene00010993	3444.43	2230.78	5183.25	3471.2	3582.42	0.608644	0.429591	1.99277	0.158051	0.314979	1.52483	0.501719	2837.61	4327.23	Lysosome	Lysosome: Vacuolar ATPase	Lysosome: Vacuolar ATPase	vha-20 is an ortholog of human ATP6AP2\; is predicted to have signaling receptor activity\; is involved in nematode larval development\; is expressed in amphid neurons.	vha-20
WBGene00004138	5447.17	6940.85	3861.96	4756.39	5251.59	-0.523402	0.367691	2.0154	0.155711	0.311706	0.695729	0.506255	6194.01	4309.18	Unassigned	Unassigned	Unassigned: prion domain	pqn-53 localizes to the nucleus.	pqn-53
WBGene00014016	7049.16	7396.26	4307.79	4303.44	5764.16	-0.746313	0.333132	4.96447	0.0258733	0.0843988	0.596125	1.07366	7222.71	4305.62	Unassigned	Unassigned	Unassigned	ZK632.9 is enriched in several tissues, including the alimentary system, the germline precursor cell, and the nervous system based on microarray and RNA-seq studies\; is affected by several genes including daf-16, daf-2, and daf-12 based on microarray, tiling array, proteomic, and RNA-seq studies\; is affected by four chemicals including Rotenone, Zidovudine, and resveratrol based on RNA-seq and …	0
WBGene00009435	5900.68	8287.41	3331.34	5279.61	5699.76	-0.720359	0.423083	2.86957	0.0902688	0.21125	0.606946	0.675204	7094.05	4305.48	Unassigned	Unassigned	Unassigned: membrane spanning domain	F35G2.1 is an ortholog of human QSOX1 and QSOX2\; is predicted to have thiol oxidase activity\; is expressed in the anal depressor muscle and the pharynx.	0
WBGene00010351	18276.3	34171.4	1999.57	6605.44	15263.2	-2.60757	0.611031	16.1699	5.79e-05	0.0018857	0.164076	2.72453	26223.8	4302.51	Extracellular material	Extracellular material: PGI	Extracellular material: PGI	cbd-1 is predicted to have chitin binding activity\; is involved in eggshell formation, positive regulation of protein localization to cell cortex, and positive regulation of protein localization to plasma membrane\; localizes to the cell periphery.	cbd-1
WBGene00020930	3558.06	3415.52	3593.32	4992.61	3889.88	0.300108	0.371344	0.651985	0.419404	0.607963	1.23124	0.216123	3486.79	4292.96	Transcription factor	Transcription factor: bHLH	Transcription factor: bHLH	hlh-30 is an ortholog of human MITF (melanocyte inducing transcription factor), TFEB (transcription factor EB), and TFE3 (transcription factor binding to IGHM enhancer 3)\; is predicted to have DNA-binding activity transcription factor activity, RNA polymerase II-specific\; is involved in several processes, including defense response to bacterium, determination of adult lifespan, and positive reg…	hlh-30
WBGene00000716	3681.84	4066.27	6227.34	2352.8	4082.06	0.147107	0.522534	0.0792197	0.778358	0.876075	1.10735	0.0574589	3874.05	4290.07	Extracellular material	Extracellular material: collagen	Extracellular material: collagen	col-143 is an ortholog of human SFTPD (surfactant protein D)\; is predicted to be a structural constituent of cuticle.	col-143
WBGene00010573	1037.89	213.831	4686.93	3888.59	2456.81	2.7758	0.665709	15.2467	9.43e-05	0.00239949	6.84855	2.61988	625.863	4287.76	Extracellular material	Extracellular material: secreted protein	Extracellular material: secreted protein	K04H4.2 is predicted to have chitin binding activity.	chtb-1
WBGene00003844	1495.46	1979.96	4765.05	3806.47	3011.74	1.30245	0.378637	11.4571	0.000712204	0.00748956	2.46648	2.12554	1737.71	4285.76	Metabolism	Metabolism: polyamine	Metabolism: polyamine	odc-1 is an ortholog of human AZIN1, AZIN2, and Odc1\; is predicted to have ornithine decarboxylase activity\; is expressed in the intestine and the male gonad.	odc-1
WBGene00271642	2551.62	2463.11	5476.66	3063.97	3388.84	0.768108	0.427357	3.19335	0.0739386	0.18251	1.70303	0.738713	2507.36	4270.32	Non-coding RNA	Non-coding RNA: ncRNA	Non-coding RNA: ncRNA	R106.8 is enriched in the nervous system based on microarray studies\; is affected by several genes including dpy-10, eat-2, and lin-35 based on microarray studies\; is affected by four chemicals including Quercetin, Hydrolyzable Tannins, and Sirolimus based on microarray studies.	0
WBGene00011638	3914.17	3860.52	5096.57	3441.57	4078.21	0.135084	0.383536	0.124002	0.724734	0.844288	1.09816	0.0735093	3887.35	4269.07	Protein modification	Protein modification: carbohydrate	Protein modification: carbohydrate	ostb-1 is an ortholog of human DDOST (dolichyl-diphosphooligosaccharide--protein glycosyltransferase non-catalytic subunit)\; is predicted to have transferase activity, transferring glycosyl groups\; human orthologs of this gene are implicated in congenital disorder of glycosylation type I.	ostb-1
WBGene00015660	1998.68	2449.24	2849.31	5677.53	3243.69	0.938986	0.460676	4.08397	0.0432917	0.124193	1.91718	0.905902	2223.96	4263.42	Transmembrane transport	Transmembrane transport: unassigned	Transmembrane transport: unassigned	catp-3 is an ortholog of human ATP4A (ATPase H+\/K+ transporting subunit alpha) and ATP12A (ATPase H+\/K+ transporting non-gastric alpha2 subunit) and members of the human ATP1 (ATPase Na+\/K+ transporting subunits) gene family including ATP1A4, ATP1A1, and ATP1A2\; is predicted to have ATP binding activity and hydrolase activity.	catp-3
WBGene00021351	5749.51	6543.24	4632.63	3893.67	5204.76	-0.527822	0.350023	2.26148	0.132628	0.27777	0.693601	0.556314	6146.38	4263.15	Ribosome	Ribosome: EIF	Ribosome: EIF	eif-2alpha is an ortholog of human EIF2S1\; is predicted to have translation initiation factor activity.	eif-2alpha
WBGene00004995	3498.2	4452.32	4534.51	3958.86	4110.97	0.0953199	0.360903	0.0697414	0.791714	0.884565	1.0683	0.0532704	3975.26	4246.69	Stress response	Stress response: pathogen	Stress response: pathogen: saposin	spp-10 is an ortholog of human PSAP (prosaposin) and PSAPL1\; is expressed in several tissues, including the intestine, the muscular system, the nervous system, and the reproductive system\; human PSAP exhibits several functions, including anion binding activity, beta-galactosidase activity, and protein homodimerization activity.	spp-10
WBGene00017968	3169.48	1565.02	5205.16	3287.48	3306.79	0.842843	0.491365	2.90179	0.0884813	0.208046	1.79358	0.681841	2367.25	4246.32	Unassigned	Unassigned	Unassigned	skpo-3 is an ortholog of human PXDN (peroxidasin), LPO, and MPO\; is predicted to have heme binding activity and peroxidase activity.	skpo-3
WBGene00010727	3860.4	1996.15	5044.17	3433.95	3583.67	0.53356	0.471347	1.27425	0.258971	0.443098	1.4475	0.353501	2928.27	4239.06	Transmembrane protein	Transmembrane protein: unassigned	Transmembrane protein: unassigned	K09G1.1 is an ortholog of human MARVELD1 (MARVEL domain containing 1), MAL2 (mal, T cell differentiation protein 2 (gene\/pseudogene)), and MAL (mal, T cell differentiation protein) and members of the human CMTM (CKLF like MARVEL transmembrane domain containing) gene family including CMTM4, CMTM6, and CMTM8.	0
WBGene00001132	2944.25	2307.07	4944.14	3524.54	3430	0.689353	0.389829	3.09814	0.0783819	0.190384	1.61256	0.720369	2625.66	4234.34	Cytoskeleton	Cytoskeleton: actin function	Cytoskeleton: actin function: binding	alp-1 is an ortholog of human LDB3 (LIM domain binding 3) and PDLIM5 (PDZ and LIM domain 5)\; is predicted to have metal ion binding activity\; is involved in determination of adult lifespan and pharyngeal pumping\; localizes to several cellular components, including the apical part of cell, basal part of cell, and intracellular organelle\; is expressed in several tissues, including the epithelia…	alp-1
WBGene00006975	3732.56	5149.29	4203	4249.26	4333.53	-0.071466	0.368893	0.0375281	0.846394	0.91714	0.95167	0.0375643	4440.93	4226.13	Nucleic acid	Nucleic acid: binding	Nucleic acid: binding: zinc finger	zfp-1 is an ortholog of human MLLT10 (MLLT10, histone lysine methyltransferase DOT1L cofactor)\; exhibits chromatin binding activity and methylated histone binding activity\; is involved in RNA interference\; localizes to the condensed chromosome and nucleus\; is expressed in several tissues, including the alimentary system and the reproductive system.	zfp-1
WBGene00006923	2000.71	2070.12	4779.34	3671.85	3130.51	1.05381	0.360926	8.34479	0.00386796	0.0225734	2.076	1.6464	2035.42	4225.6	Stress response	Stress response: pathogen	Stress response: pathogen: signaling	vhp-1 is an ortholog of human DUSP8 (dual specificity phosphatase 8)\; exhibits JUN kinase phosphatase activity, MAP kinase tyrosine\/serine\/threonine phosphatase activity, and mitogen-activated protein kinase binding activity\; is involved in several processes, including negative regulation of response to external stimulus, regulation of cellular protein localization, and regulation of phosphor…	vhp-1
WBGene00006407	3007.15	2670	4514.51	3925.85	3529.38	0.572077	0.347525	2.6925	0.100821	0.228229	1.48666	0.64163	2838.58	4220.18	Cytoskeleton	Cytoskeleton: unassigned	Cytoskeleton: unassigned	lim-9 is an ortholog of human PRICKLE1, PRICKLE3, and FHL3 (four and a half LIM domains 3)\; exhibits protein domain specific binding activity\; localizes to the M band\; is expressed in several tissues, including the excretory canal, the muscular system, the nervous system, and the reproductive system.	lim-9
WBGene00019780	3418.05	3801.58	4204.9	4225.55	3912.52	0.223715	0.33858	0.436149	0.508987	0.686841	1.16774	0.163144	3609.81	4215.23	Transmembrane protein	Transmembrane protein: unassigned	Transmembrane protein: unassigned	M60.4 is an ortholog of human MARVELD1 (MARVEL domain containing 1), MAL2 (mal, T cell differentiation protein 2 (gene\/pseudogene)), and MAL (mal, T cell differentiation protein) and members of the human CMTM (CKLF like MARVEL transmembrane domain containing) gene family including CMTM4, CMTM6, and CMTM8.	0
WBGene00010631	5973.73	9176.26	3698.11	4719.99	5892.02	-0.847685	0.404479	4.3308	0.0374286	0.111558	0.555676	0.952498	7574.99	4209.05	Unassigned	Unassigned	Unassigned	cash-1 is an ortholog of human STRN (striatin), STRN3 (striatin 3), and STRN4 (striatin 4)\; is involved in several processes, including epithelial tube morphogenesis, positive regulation of GTPase activity, and positive regulation of endocytic recycling\; is expressed in several tissues, including the alimentary system, the epithelial system, the nervous system, and the reproductive system.	cash-1
WBGene00002189	3092.38	2409.94	4372.57	4044.37	3479.81	0.613172	0.359196	2.89279	0.0889768	0.208941	1.52962	0.679975	2751.16	4208.47	Signaling	Signaling: cAMP	Signaling: cAMP	kin-1 is an ortholog of human PRKACA, PRKACB (protein kinase cAMP-activated catalytic subunit beta), and PRKACG (protein kinase cAMP-activated catalytic subunit gamma)\; exhibits cAMP-dependent protein kinase activity\; is involved in positive regulation of oocyte maturation and protein phosphorylation\; is expressed in the excretory cell, the gonad, the head muscle, the intestine, and the nervou…	kin-1
WBGene00022856	4871.91	2295.51	5425.22	2990.31	3895.74	0.231483	0.520118	0.197866	0.656449	0.799267	1.17404	0.097308	3583.71	4207.77	Metabolism	Metabolism: 1CC	Metabolism: 1CC: transsulfuration	cth-2 is an ortholog of human CTH\; is predicted to have carbon-sulfur lyase activity and pyridoxal phosphate binding activity\; localizes to the endoplasmic reticulum\; is expressed in the anal depressor muscle, the body wall musculature, the hypodermis, and the reproductive system\; human orthologs of this gene are implicated in cystathioninuria.	cth-2
WBGene00003151	3459.65	3807.36	4087.73	4327.15	3920.47	0.211617	0.338987	0.389354	0.532639	0.70661	1.15799	0.15082	3633.5	4207.44	Transmembrane transport	Transmembrane transport: calcium channel	Transmembrane transport: calcium channel	mca-1 is an ortholog of human ATP2B2 (ATPase plasma membrane Ca2+ transporting 2), ATP2B1 (ATPase plasma membrane Ca2+ transporting 1), and ATP2B4 (ATPase plasma membrane Ca2+ transporting 4)\; exhibits calcium-transporting ATPase activity and calmodulin binding activity\; is involved in calcium ion transport and cellular calcium ion homeostasis\; localizes to the membrane\; is expressed in the e…	mca-1
WBGene00000613	431.188	12.7143	0	8411.32	2213.8	4.24396	4.25238	0.76357	0.382214	0.574406	18.9479	0.240781	221.951	4205.66	Extracellular material	Extracellular material: collagen	Extracellular material: collagen	col-36 is predicted to be a structural constituent of cuticle.	col-36
WBGene00007786	3889.82	4621.07	4652.64	3742.97	4226.63	-0.0196727	0.360911	0.00297136	0.956529	0.977259	0.986456	0.00999017	4255.45	4197.81	Cytoskeleton	Cytoskeleton: microtubule	Cytoskeleton: microtubule: RMDN	rmd-2 is an ortholog of human RMDN2 and RMDN3\; is predicted to encode a protein with the following domains: Tetratricopeptide-like helical domain superfamily and Tetratricopeptide repeat.	rmd-2
WBGene00021322	2193.48	1421.69	5397.6	2984.39	2999.29	1.21306	0.46549	6.60233	0.0101846	0.0434556	2.31829	1.36195	1807.58	4190.99	Unassigned	Unassigned	Unassigned: regulated by multiple stresses	Y34B4A.6 is enriched in the OLL, the PVD, the germ line, the intestine, and the pharyngeal muscle cell based on proteomic, tiling array, and RNA-seq studies\; is affected by several genes including daf-16, daf-2, and age-1 based on microarray and RNA-seq studies\; is affected by four chemicals including methylmercuric chloride, Rotenone, and D-glucopyranose based on microarray and RNA-seq studies.	nspg-14
WBGene00002981	5928.07	7189.36	2996.02	5385.44	5374.72	-0.646136	0.43384	2.2	0.138011	0.285579	0.638989	0.544274	6558.72	4190.73	Lysosome	Lysosome: autophagy	Lysosome: autophagy	lgg-2 is an ortholog of human MAP1LC3A (microtubule associated protein 1 light chain 3 alpha) and MAP1LC3B (microtubule associated protein 1 light chain 3 beta)\; is involved in defense response to Gram-positive bacterium and positive regulation of autophagosome maturation\; localizes to the autophagosome membrane\; is expressed in the hypodermis, the muscle cell, the pharynx, the spermatheca, an…	lgg-2
WBGene00000378	7131.34	7701.4	4182.99	4188.3	5801.01	-0.825251	0.334546	6.00459	0.0142687	0.0551161	0.564384	1.25872	7416.37	4185.65	Chaperone	Chaperone: T complex	Chaperone: T complex	cct-2 is an ortholog of human CCT2 (chaperonin containing TCP1 subunit 2)\; is predicted to have ATP binding activity and unfolded protein binding activity\; is expressed in several tissues, including the alimentary system, the epithelial system, the head, the muscular system, and the nervous system.	cct-2
WBGene00017686	6613.91	9959.92	4078.2	4280.59	6233.16	-0.987499	0.386042	6.42035	0.011282	0.0468561	0.504351	1.32923	8286.92	4179.4	Proteolysis proteasome	Proteolysis proteasome: unassigned	Proteolysis proteasome: unassigned	tpp-2 is an ortholog of human TPP2\; is predicted to have aminopeptidase activity and serine-type endopeptidase activity\; is involved in positive regulation of lipid storage\; is expressed in the intestine and the nerve ring.	tpp-2
WBGene00019893	4532.04	5009.44	4812.68	3538.93	4473.27	-0.192182	0.36905	0.270978	0.602677	0.759476	0.875281	0.119486	4770.74	4175.81	Unassigned	Unassigned	Unassigned	sgt-1 is an ortholog of human SGTA and SGTB (small glutamine rich tetratricopeptide repeat containing beta)\; is expressed in the body wall musculature, the intestine, and the pharynx\; is predicted to encode a protein with the following domains: Tetratricopeptide repeat 1, Tetratricopeptide-like helical domain superfamily, Tetratricopeptide repeat, and SGTA, homodimerisation domain.	sgt-1
WBGene00009161	5178.31	4787.51	4397.34	3935.16	4574.58	-0.258273	0.340398	0.574925	0.448308	0.636037	0.836088	0.196517	4982.91	4166.25	Metabolism	Metabolism: mitochondria	Metabolism: mitochondria: complex IV	cox-7C is an ortholog of human COX7C (cytochrome c oxidase subunit 7C)\; is predicted to have cytochrome-c oxidase activity.	cox-7C
[truncated: 17,353 more rows]

## Sheet: 2. N2_sams1_D7_all
Wormbase ID	N2_D1_R1	N2_D1_R2	sams1_D1_R1	sams1_D1_R2	baseMean	log2FoldChange	lfcSE	stat	pvalue	padj	foldChange	log10padj	average EV	average SAMS	WormCat Cat1	WormCat Cat2	WormCat Cat3	WormBase Description	gene name
[truncated: 18,163 more rows]

[truncated: 5 more sheets: 3. D1_D7_comp, 4. GO-0005739, 5. WormCat1, 6. WormCat2, 7. WormCat3]
